# Supplementary material for: Identification of an H-Ras nanocluster disrupting peptide
Source: Commun Biol. 2024 Jul 9;7:837. doi: 10.1038/s42003-024-06523-9 (PMC11233548; doi:10.1038/s42003-024-06523-9)
Supplement: Supplementary file 4 — Supplementary Data 1 [file 42003_2024_6523_MOESM4_ESM.xlsx]

## Sheet: Fig. 1
	Fig. 1b	H-RasG12V
	c (pDest-hGal1) /ng	N1	N2	N3	N4
	0	0.384657	0.374404	0.359725	0.282621
	125	0.392273	0.354933	0.36942	0.321406
	250	0.4235	0.358253	0.352892	0.313204
	500	0.464017	0.360336	0.368159	0.315586
	625	0.452821	0.374387	0.371151	0.315212
	750	0.453031	0.411456	0.369523	0.320706
	850	0.474581	0.402796	0.404609	0.330767
	Fig. 1c									Fig. 1c									Fig. 1c
N1	acceptor / donor		Rluc8-Gal1 + GFP2-Gal1						N1	acceptor / donor		Rluc8-N-Gal1 + GFP2-N-Gal1						N1	acceptor / donor		Rluc8-Gal1 + GFP2
	1		0.053061	0.053059	0.05551	0.05571				1		0.006507	0.007244	0.006654	0.007174				1		0.00483	0.00563	0.005267	0.005524
	2.92996		0.114973	0.113138	0.115585	0.115442				4.15417		0.023378	0.024165	0.02349	0.025309				3.27554		0.01772	0.017624	0.017701	0.017325
	4.11282		0.135159	0.135991	0.141129	0.136436				8.42204		0.04836	0.046809	0.049931	0.047832				8.12911		0.027462	0.028142	0.027476	0.027626
	5.91392		0.142739	0.154093	0.154426	0.150113				13.2765		0.072857	0.06839	0.070199	0.071825				17.419		0.052844	0.054022	0.053746	0.052532
	9.04008		0.167516	0.154165	0.162444	0.162846				11.3198		0.096026	0.090606	0.095353	0.088964				21.8407		0.052651	0.053283	0.051647	0.058546
	12.2387		0.181129	0.183332	0.183749	0.182257				12.6535		0.112075	0.114306	0.113581	0.110889				40.6578		0.090748	0.09164	0.088112	0.088806
	14.3806		0.192904	0.198131	0.196738	0.199152				15.5214		0.110237	0.130042	0.132606	0.131461				71.7482		0.121507	0.123995	0.123659	0.12482
	19.2706		0.191733	0.191146	0.197115	0.196224				23.6805		0.172648	0.178983	0.177873	0.179896				70.8178		0.110625	0.107504	0.106796	0.114777
N2	acceptor / donor		Rluc8-Gal1 + GFP2-Gal1						N2	acceptor / donor		Rluc8-N-Gal1 + GFP2-N-Gal1						N2	acceptor / donor		Rluc8-Gal1 + GFP2
	1		0.052153	0.051997	0.050694	0.050142				1		0.016046	0.015573	0.015463	0.015756				1		0.018888	0.017911	0.017005	0.01735
	3.33152		0.099624	0.098247	0.100191	0.102212				6.7702		0.041494	0.043297	0.0429	0.041603				3.82827		0.030634	0.030585	0.033068	0.033397
	6.92499		0.129312	0.134549	0.130682	0.135694				11.2976		0.059523	0.059971	0.059905	0.054901				8.32955		0.042074	0.046782	0.045819	0.049631
	9.34745		0.14087	0.139973	0.137873	0.139414				25.9899		0.101132	0.105244	0.092892	0.096535				14.528		0.05539	0.05758	0.059958	0.059541
	11.5456		0.148224	0.152505	0.146871	0.144824				27.0494		0.101023	0.104079	0.100897	0.101681				25.9788		0.091671	0.090026	0.097966	0.096828
	16.9898		0.161097	0.161279	0.167791	0.162792				35.8552		0.110878	0.103829	0.106106	0.107597				28.2235		0.09058	0.093405	0.089772	0.090638
	28.617		0.171638	0.165446	0.170411	0.164686				55.8753		0.151441	0.157223	0.144471	0.145547				40.2521		0.097238	0.097322	0.096931	0.10292
										81.7028		0.185518	0.181597	0.175488	0.174191				86.4822		0.148103	0.147799	0.152017	0.144866
N3	acceptor / donor		Rluc8-Gal1 + GFP2-Gal1						N3	acceptor / donor		Rluc8-N-Gal1 + GFP2-N-Gal1						N3	acceptor / donor		Rluc8-Gal1 + GFP2
	1		0.068921	0.064527	0.0648	0.065392				1		0.008089	0.007411	0.007915	0.008182				1		0.007505	0.007731	0.006436	0.006851
	2.46731		0.11533	0.108503	0.113557	0.112213				2.63253		0.027233	0.029942	0.028815	0.026617				3.33839		0.022177	0.025315	0.023799	0.023316
	3.87756		0.156616	0.150974	0.148554	0.150147				2.7891		0.054186	0.054566	0.051888	0.053616				7.58724		0.045513	0.042896	0.044978	0.045886
	6.12992		0.179301	0.175328	0.188918	0.177227				5.4921		0.088698	0.092624	0.091742	0.087333				7.15371		0.064723	0.059052	0.060116	0.060426
	6.09662		0.165432	0.157784	0.15537	0.156706				6.80181		0.082715	0.082551	0.09055	0.095005				8.30199		0.062131	0.065102	0.063029	0.061596
	10.2643		0.204396	0.197631	0.198739	0.197582				7.42924		0.109515	0.103944	0.099563	0.098782				16.8476		0.074718	0.082056	0.075112	0.073052
	8.6837		0.157828	0.152911	0.15346	0.154572				12.6755		0.132978	0.144729	0.130767	0.127014				29.9643		0.110521	0.111297	0.106796	0.104506
	17.8193		0.201397	0.204434	0.203877	0.199377				16.8489		0.17829	0.174081	0.176947	0.166159				26.6603		0.094731	0.093914	0.097145	0.094379
	Fig. 1d									Fig. 1d									Fig. 1d
	acceptor / donor		A-RBD-GFP2							acceptor / donor		B-RBD-GFP2							acceptor / donor		C-RBD-GFP2
N1	1		0.001424	0.001006	0.001083	0.001023			N1	1		0.002064	0.001296	0.002011	0.001718			N1	1		8.49e-05	-0.00021	0.000202	0.000784
	4.38842		0.008593	0.007873	0.007561	0.006763				8.5866		0.02166	0.021519	0.022744	0.022893				3.10489		0.004782	0.004273	0.004374	0.004855
	7.42986		0.01408	0.012395	0.012828	0.01518				12.5552		0.035549	0.034149	0.03291	0.031202				4.65237		0.006672	0.006747	0.006473	0.006442
	10.4107		0.017727	0.01304	0.012916	0.012648				42.8702		0.062918	0.062318	0.065604	0.065843				10.3852		0.011011	0.010776	0.011751	0.011322
	12.9312		0.017458	0.019144	0.016682	0.024027				23.2856		0.035762	0.035047	0.036838	0.036579				11.9348		0.008023	0.012588	0.008084	0.008244
	17.7189		0.027846	0.02493	0.023894	0.023				24.7248		0.048735	0.05013	0.046918	0.047357				13.0469		0.011228	0.011829	0.011212	0.011917
	19.5785		0.029363	0.030174	0.031024	0.032327				29.0549		0.051958	0.058861	0.050898	0.047949				17.5146		0.015109	0.013196	0.013174	0.012629
	20.7222		0.028934	0.027583	0.026109	0.028485				31.3362		0.047733	0.047512	0.048193	0.049779				23.1057		0.01585	0.016398	0.015073	0.016222
N2	acceptor / donor		A-RBD-GFP2						N2	acceptor / donor		B-RBD-GFP2						N2	acceptor / donor		C-RBD-GFP2
	1		7.08e-05	0.000406	0.000303	0.000317				1		0.002719	0.003112	0.002682	0.003239				1		7.64e-06	0.000181	-5e-05	0.000705
	6.97041		0.006259	0.007177	0.007993	0.005839				5.36392		0.020161	0.019788	0.021847	0.019267				2.78413		0.003293	0.002963	0.002554	0.003108
	10.2019		0.013687	0.010743	0.012747	0.010434				7.79107		0.034725	0.038196	0.036744	0.035765				3.0388		0.005137	0.004888	0.005257	0.005355
	13.6779		0.014675	0.015307	0.014962	0.012368				21.4451		0.067008	0.069213	0.070816	0.068264				8.25221		0.01006	0.009641	0.009551	0.010351
	18.1774		0.017388	0.018142	0.017739	0.01772				13.2461		0.046769	0.04622	0.043888	0.044422				10.3738		0.008365	0.007882	0.008922	0.010608
	31.6376		0.023217	0.026447	0.022464	0.026898				18.8897		0.059681	0.056038	0.056615	0.06265				11.7944		0.014369	0.010665	0.010824	0.010918
	34.2744		0.028275	0.026816	0.027019	0.030495				20.1119		0.095122	0.066864	0.065002	0.036074				13.7168		0.010669	0.011367	0.011645	0.011436
	34.5277		0.029	0.027841	0.028217	0.026764				23.489		0.062738	0.06308	0.065822	0.063831				17.4607		0.012957	0.013467	0.014017	0.012521
N3	acceptor / donor		A-RBD-GFP2						N3	acceptor / donor		B-RBD-GFP2						N3	acceptor / donor		C-RBD-GFP2
	1		-0.00065	0.000106	0.000243	0.000291				1		0.004855	0.00462	0.004535	0.00443				1		0.001583	0.00101	0.001374	0.001167
	7.69914		0.005784	0.006256	0.005943	0.00577				4.69771		0.021765	0.018644	0.018619	0.018957				3.04548		0.003886	0.003042	0.003266	0.005721
	11.0655		0.010142	0.010289	0.011462	0.010802				11.222		0.035677	0.038392	0.040231	0.033956				3.90059		0.007815	0.008056	0.009713	0.00785
	11.0849		0.016027	0.015483	0.015391	0.016045				20.8134		0.058978	0.059445	0.056874	0.05461				4.76039		0.01003	0.010329	0.010447	0.010926
	19.9311		0.015178	0.013508	0.017352	0.015941				11.9816		0.044401	0.044236	0.044717	0.044853				6.16253		0.01068	0.01014	0.010584	0.010258
	29.6541		0.023369	0.018824	0.020275	0.023141				17.2065		0.052119	0.056259	0.053275	0.05175				8.12643		0.012271	0.011851	0.014813	0.013995
	18.743		0.030772	0.0238	0.021846	0.027848				19.4025		0.06101	0.059037	0.060206	0.057489				11.8369		0.014417	0.014118	0.016236	0.014129
	18.8112		0.029903	0.029794	0.029685	0.029908				27.8571		0.062597	0.063677	0.061037	0.05983				29.7934		0.023598	0.023641	0.025062	0.023465
N4	acceptor / donor		A-RBD-GFP2						N4	acceptor / donor		B-RBD-GFP2						N4	acceptor / donor		C-RBD-GFP2
	1		0.007954	0.005651	0.005195	0.004605				1		0.010751	0.007953	0.008452	0.007615				1		0.004485	0.004724	0.004352	0.004432
	4.07015		0.013084	0.00835	0.009402	0.007906				6.047		0.021146	0.019209	0.017536	0.017745				3.46306		0.006809	0.006597	0.006813	0.006856
	7.61042		0.016847	0.012902	0.01243	0.011361				10.3409		0.030391	0.026943	0.028083	0.026916				5.36778		0.007531	0.008007	0.007649	0.007601
	11.4649		0.022402	0.017267	0.017172	0.015988				14.5392		0.034124	0.028929	0.031397	0.029896				7.40672		0.008889	0.008714	0.009127	0.009157
	17.4303		0.02536	0.023862	0.021097	0.019683				14.3705		0.034339	0.033899	0.032519	0.033481				10.1317		0.010369	0.010935	0.01089	0.0103
	14.3565		0.024968	0.024096	0.021445	0.019244				19.8629		0.04127	0.041739	0.038919	0.041673				13.4792		0.012475	0.012679	0.012336	0.012804
	22.3236		0.032242	0.031217	0.028898	0.026332				19.6014		0.044119	0.042783	0.043336	0.041983				17.3286		0.0141	0.015077	0.014151	0.014266
	24.7908		0.03935	0.037011	0.03352	0.032803				21.7069		0.049567	0.048896	0.047945	0.048551				17.7786		0.016404	0.015729	0.015664	0.015174
	Fig. 1e
	c (plasmid) /ng	hGal1				N-hGal1				SNAP-HrasG12V
		N1	N2	N3		N1	N2	N3		N1	N2	N3
	0	1.57195	0.970179	0.457874		1.13713	1.19801	0.664852		1.10769	1.38361	0.508704
	100	1.07367	0.797237	0.820589		1.02692	1.04371	0.508766		0.474078	0.633343	0.390368
	200	0.599858	0.6997	0.629457		0.782593	0.666356	0.500036		0.513879	0.242395	0.232918
	300	0.438007	0.289419	0.441903		0.503345	0.548894	0.302653		0.330496	0.200674	0.112219
	400	0.412032	0.209838	0.219692		0.785734	0.653639	0.602249		0.343989	0.176088	0.0460547
	500	0.467363	0.22283	0.237245		0.604334	0.583532	0.532512		0.316665	0.134043	0.110036

## Sheet: Fig. 2
Fig. 2a	control	L5UR	RBD-D117A	OTX008	Anginex			Fig. 2b	control	+ Gal1	Gal1 + L5UR	+ N-Gal1	+ N-Gal1 + L5UR			Fig. 2c											Fig. 2d					Fig. 2e
N1	6.80115	1.18254	2.21637	8.29263	3.25445			N1	6.61749	11.468	3.33897	4.98201	5.35362			N1	Streptactin	GST	Gal-1	L5UR	GST/Strep	Gal-1/Strep	L5UR/Strep	excluded (GST background issues)				N1	N2	N3			N1	N2	N3	N1	N2	N3	N1	N2	N3
N2	4.21945	5.67191	2.10484	10.5901	2.62185			N2	9.80559	13.4033	5.12478	1.08536	6.40999			1 GST-Braf-RBD + His-Gal-1 + Biotin-L5UR	6391.69	3621.45	1124.43	4274.95	0.566587	0.17592	0.66883				log c (GST-RBDB-Raf) /M	F-L5UR				log c(competitor)	L5UR			mutL5UR			L5URcore
N3	5.69104	3.56661	3.24578	13.0035	7.04479			N3	2.38468	14.55	3.67258	4.50116	8.7032			2 GST-Braf-RBD + His-Gal-1 + DMSO	6847.15	119.435	46.364		0.017443	0.00677128	0				-4.12494	264.9	265.9	264.8		-3.52288	186.1	186.5	186.5	251.4	250.8	251.5	184.7	183.6	186
N4	3.68198	2.20088	5.33831	6.39522	13.1188			N4	5.95902	10.4342	0.984815	5.25649	11.2569			3 His-Gal-1 + Biotin-L5UR	6783.74		1693.03	3795.71	0	0.249572	0.559531				-4.42597	257.5	255	256		-3.82391	183.6	182.9	184.6	249.5	252.6	251.1	191.4	190.1	189.6
N5	4.25476	3.43481	6.38699	12.7695	12.7909			N5	3.35143	11.5001	1.78876	4.03173	16.4393			4 GST-Braf-RBD+His-N-Gal-1 + Biotin-L5UR	5676.74	5463.33	871.891	3630.61	0.962406	0.15359	0.639559				-4.727	251.2	252.4	250.2		-4.12494	181.3	184.1	185.5	246.9	252.4	251	191.9	196.5	196.5
N6	5.70648	1.22029	2.37444	8.46133	4.96853			N6	2.68932	10.3127	-1.11058	5.91788	14.1869			5 GST-Braf-RBD+His-N-Gal-1 + DMSO	4831.5	425.092	0		0.0879835	0	0				-5.02803	246.3	242.6	248.4		-4.42597	183.7	188.7	187.1	248.8	249.8	252.2	201.7	204.4	205
N7	2.61854	0.268164	0.722477	10.2326	7.64529			N7	2.83588	7.46495	-0.32691	9.83498	2.91377			6 N-Gal-1 + Biotin-L5UR	2088.96		0	3346.84	0	0	1.60216				-5.32906	240.8	237.8	238.9		-4.727	182.9	187.4	189.3	247.1	248.4	251.5	205.2	212.1	211.6
N8	6.56917	1.10376	0.082111	5.73892	8.32603			N8	12.465	5.96313	-1.36919	5.55149	5.03377			7 GST-Braf-RBD + Biotin-L5UR	4764.74	4686.15		2743.12	0.983507	0	0.575713				-5.63009	231.5	235.7	232.3		-5.02803	189.8	193	195.1	245.9	248.1	252.4	212	222.1	222.4
N9	2.52979	0.822316	2.0583	14.4612	5.88852			N9	7.38195	16.7595	-1.62914	9.32357	16.1499			8 GST + His-Gal-1 + Biotin-L5UR	5476.64	2364.43	1331.67	2273.57	0.431729	0.243154	0.415139				-5.93112	227.9	231.9	227		-5.32906	201.7	201.5	202	247	256.8	253.3	226	228.9	228.2
N10	5.45912	3.63362	3.70636	5.10391	4.66829			N10	6.45625	10.3089	8.28289	1.23552	12.9338			9 GST + N-Gal-1 + Biotin-L5UR	4160.98	826.042	2829.3	2421.47	0.198521	0.679959	0.581946				-6.23215	221.9	226.4	234.2		-5.63009	202.1	212.2	205.5	246.7	249.8	251.4	227.4	235.8	233.1
N11	6.69826	1.89531	3.23062	3.6956	5.51624			N11	7.0857	5.5629	3.52242	-0.09476	3.08928														-6.53318	218.8	224.5	230.8		-5.93112	208.2	215.6	215.8	247.2	250.2	253.2	234.2	240.7	240.4
N12	3.99922	2.25832	0.263131	2.21795	3.60409			N12	5.98604	2.76388	4.50594	2.2805	1.02502														-6.83421	225.9	218.4	225.8		-6.23215	213.6	222.1	222	249.5	253.4	254	240.6	245.6	242.1
N13	8.18773	3.81665	1.03821	6.64288	3.50201			N13	0.268063	5.84031	1.00346	0.128956	7.06984			N2	Streptactin	GST	Gal-1	L5UR	GST/Strep	Gal-1/Strep	L5UR/Strep				-7.13524	230.2	222.1	219.6		-6.53318	221.5	228.3	230.5	255.2	253.9	250.9	241.6	248.7	249.7
N14	3.76563	1.58407	3.66227	3.4161	6.08036			N14	3.47185	2.56775	3.03208	3.94992	4.38348			1 GST-Braf-RBD + His-Gal-1 + Biotin-L5UR	6339.67	4599.84	2303.08	4180.71	0.725565	0.363281	0.659453				-7.43627	222.3	216.3	224.1		-6.83421	230.7	238.4	240.6	250.3	252.2	254.4	248.2	248.1	251.2
N15	2.81159	0.453304	1.21961	3.28755	7.61248			N15	6.73263	7.73592	0.779615	9.31852	6.91649			2 GST-Braf-RBD + His-Gal-1 + DMSO	7830.38	527.092	70.607		0.0673138	0.00901706	0									-7.13524	237.3	245.5	237.9	250.7	251.8	252.3	246.9	251.6	260
N16	4.54218	0.294327	4.16584	2.39386	3.70249			N16	8.75104	7.63256	2.95926	9.92341	6.15847			3 His-Gal-1 + Biotin-L5UR	4981.26		1843.5	4070.88	0	0.370087	0.81724				-9.5	230.88	230.88	230.88
N17	3.9387	0.33842	6.17114	3.5024	3.82223			N17	5.372	7.63573	1.42627	8.42574	1.94369			4 GST-Braf-RBD+His-N-Gal-1 + Biotin-L5UR	6389.26	3264.18	148.991	3613.95	0.510886	0.023319	0.56563									-2.5	138.6	137.8	129.7	144.8	134.2	130.4	157.5	127.3	133.8
N18	2.29293	0.201161	2.77816	0.605151	3.56669			N18	5.00661	12.7419	6.73241	2.74614	1.63557			5 GST-Braf-RBD+His-N-Gal-1 + DMSO	5989.74	68.607	37.364		0.0114541	0.006238	0									-9.5	254.5	251.6	245.3	251.1	247.6	250.1	252.5	248.1	254.1
N19	1.84451	1.28342	3.18306	3.96169	5.57987			N19	2.82413	13.1932	5.3392	8.14232	10.6244			6 N-Gal-1 + Biotin-L5UR	4842.13		798.406	4130.95	0	0.164887	0.853127
N20	2.47002	3.64592	2.81309	8.96581	5.23506			N20	6.7813	10.7726	4.67189	0.694178	8.7233			7 GST-Braf-RBD + Biotin-L5UR	4568.26	4119.15		4615.2	0.901691	0	1.01028
N21	3.46499	3.52542	3.96383	3.47771	6.10616			N21	2.52019	6.26259	2.89233	9.74983	6.90984			8 GST + His-Gal-1 + Biotin-L5UR	3586.84	582.678	381.113	3566.84	0.162449	0.106253	0.994424
N22	1.53865	2.88628	4.54271	7.3007	7.43193			N22	0.446791	6.17699	5.6066	10.0332	4.87159			9 GST + N-Gal-1 + Biotin-L5UR	3643.6	358.849		2936.79	0.0984875	0	0.806014
N23	4.29849	2.0285	4.67367	6.88905	3.8565			N23	4.97199	6.96586	9.01567	7.56721	-0.38442
N24	2.03884	1.5808	5.29094	4.89265	4.92058			N24	-1.26219	4.35348	2.63321	5.10143	4.43994
N25	5.95495	1.1777	1.52469	8.22158	1.90778			N25	10.2923	7.3306	1.67364	5.5475	5.03107			N3	Streptactin	GST	Gal-1	L5UR	GST/Strep	Gal-1/Strep	L5UR/Strep
N26	1.57825	1.00949	3.17558	3.09427	4.25094			N26	6.7131	4.05748	7.08056	6.352	-0.46463			1 GST-Braf-RBD + His-Gal-1 + Biotin-L5UR	4266.33	4146.65	4567.79	1220.87	0.971948	1.07066	0.286164
N27	2.98155	2.49562	3.19415	2.05947	5.50416			N27	4.38479	9.46902	0.941742	5.25967	9.11065			2 GST-Braf-RBD + His-Gal-1 + DMSO	5432.64		63.778		0	0.0117398	0
N28	3.36053	0.71067	2.43894	1.70245	8.50858			N28	12.8034	9.22011	12.2387	8.1725	0.719132			3 His-Gal-1 + Biotin-L5UR	4221.62		6691.42	1002.28	0	1.58504	0.237417
N29	2.53002	0.937774	2.29417	2.4538	3.20311			N29	9.35763	6.48127	1.36978	8.85343	0.999723			4 GST-Braf-RBD+His-N-Gal-1 + Biotin-L5UR	5063.3	3528.58	239.971	974.477	0.696893	0.0473942	0.192459
N30	2.39901	0.110086	1.4844	3.24103	3.45807			N30	8.97524	13.0339	6.11094	5.4181	4.86896			5 GST-Braf-RBD+His-N-Gal-1 + DMSO	4761.81				0	0	0
N31	3.57652	0.737499	1.00202	2.32904	3.75051			N31	9.65672	8.44195	6.92375	7.93695	7.87703			6 N-Gal-1 + Biotin-L5UR	4364.98		1166.7	1077.87	0	0.267286	0.246936
N32	4.61173	0.181066	0.042485	3.47903	7.89628			N32	10.2934	14.0928	6.26524	9.17892	5.76342			7 GST-Braf-RBD + Biotin-L5UR	4764.76	3415.75		866.113	0.716877	0	0.181775
N33	3.79691	1.67875	0.968715	2.24227	6.24652			N33	12.1053	3.72393	10.8135	9.32422	5.62079			8 GST + His-Gal-1 + Biotin-L5UR	4480.4	926.849	4108.67	568.527	0.206868	0.917032	0.126892
N34	2.21068	1.21364	2.729	5.09375	3.62573			N34	11.4398	11.8316	5.29288	6.76457	1.72219			9 GST + N-Gal-1 + Biotin-L5UR	4507.71	989.142	1014.99	870.083	0.219433	0.225168	0.193021
N35	3.31594	2.81201	3.74037	3.0625	6.79843			N35	2.24725	11.5582	5.01321	4.07828	6.09252
N36	2.95336	2.61565	1.97942	3.46719	5.94715			N36	4.82704	9.60766	5.8933	9.57314	4.81855
N37	2.11672	0.351594	0.2368	3.09417	7.54615			N37	3.33941	9.74464	5.42679	5.28017	2.94215			N4	Streptactin	GST	Gal-1	L5UR	GST/Strep	Gal-1/Strep	L5UR/Strep
N38	3.65265	2.50331	1.45097	4.22642	3.72956			N38	4.12234	9.84452	5.28594	5.33616	8.82686			1 GST-Braf-RBD + His-Gal-1 + Biotin-L5UR	5235.12	4249.75	6323.4	2625.23	0.811776	1.20788	0.501465
N39	6.62442	4.09366	1.71037	2.61372	6.64892			N39	6.24482	14.2784	4.07795	7.9904	7.36584			2 GST-Braf-RBD + His-Gal-1 + DMSO	6219.23				0	0	0
N40	5.01793	4.86303	2.30848	7.12786	3.74757			N40	8.30516	14.822	10.4072	5.34882	4.74711			3 His-Gal-1 + Biotin-L5UR	6017.3		7714.18	2348.23	0	1.282	0.390247
N41	4.46097	1.81315	1.89637	1.43936	1.08186			N41	8.9086	11.4427	3.33994	6.39991	10.9375			4 GST-Braf-RBD+His-N-Gal-1 + Biotin-L5UR	4695.88	5026.58	1815.38	2391.65	1.07042	0.386589	0.509308
N42	5.33562	0.843031	3.23646	3.93825	8.02452			N42	9.46229	7.17991	0.248323	7.94534	9.1466			5 GST-Braf-RBD+His-N-Gal-1 + DMSO	3763.93				0	0	0
N43	5.09114	2.9401	1.77798	5.61279	2.4189			N43	4.87839	14.9062	9.29797	7.08736	2.57206			6 N-Gal-1 + Biotin-L5UR	5459.93		586.749	2287.94	0	0.107465	0.419042
N44	6.08925	0.700897	4.97223	1.68658	4.75278			N44	9.69455	20.919	9.16781	7.16682	3.6788			7 GST-Braf-RBD + Biotin-L5UR	5065.47	3395.21		1859.7	0.670266	0	0.367133
N45	2.81106	0.825206	2.13789	4.38256	3.79702			N45	7.83258	12.4062	13.8979	4.01112	5.15939			8 GST + His-Gal-1 + Biotin-L5UR	4506.52	559.142	5485.57	2277.77	0.124074	1.21725	0.505439
N46	4.60339	1.61444	2.12801	5.89276	6.27601			N46	2.70718	4.08889	-0.29058	10.5619	2.13041			9 GST + N-Gal-1 + Biotin-L5UR	3476.22	332.263	886.062	2321.65	0.0955816	0.254892	0.667865
N47	5.46767	0.59128	1.61022	5.40712	2.76067			N47	2.60425	5.7968	0.484529	3.34342	4.92331
N48	5.76697	0.487162	4.6194	3.33258	4.77893			N48	4.3237	10.1915	6.96113	7.38285	8.89529
N49	3.33658	0.113624	2.99855	0.882598	9.75008			N49	4.647	13.7596	3.74185	6.05968	5.84954
N50	3.94112	0.055812	3.31412	2.89791	10.4208			N50	5.96812	10.4692	6.96606	3.19653	7.98091
N51	5.61358	1.95806	4.06332	6.45459	8.303			N51	4.61902	4.05749	1.73256	7.45479	6.913
N52	5.19454	0.185935	4.4499	4.19001	11.0843			N52	4.27905	11.2028	-0.0301	7.97966	1.54839
N53	2.49121	0.549239	6.44548	5.22618	15.6571			N53	6.98053	9.29463	1.90494	8.33766	9.24988
N54	6.51171	1.00195	6.24113	3.08172	7.44216			N54	6.04737	4.81173	11.9163	4.07186	9.85721
N55	7.55719	1.20612	3.01764	5.17039	9.59228			N55	6.82643	5.39696	4.37834	1.9782	4.61169
N56	6.55928	0.64923	4.97743	5.20727	10.7635			N56	3.57454	4.058	-0.8086	-0.74573	0.308563
N57	7.02768	3.76796	1.93737	4.22653	10.1158			N57	2.32718	7.48449	7.53858	4.58291	3.00558
N58	5.73583	2.47066	2.19096	3.48946	9.26559			N58	6.48222	4.20673	0.247225	4.10274	4.91169
N59	5.73359	2.97731	0.00525	4.6564	10.7657			N59	8.60047	15.7192	-0.01148	1.52664	5.56968
N60	6.66612	1.58896	1.01319	7.17172	6.27216			N60	4.89168	9.12875	6.90039	2.22208	16.5124
N61	7.22167	2.43903	5.752	4.47088	6.28323			N61	5.71203	12.0206	4.23356	0.886796	12.1663
N62	5.67413	0.220437	4.68386	5.08807	9.10485			N62	5.67198	5.86688	9.60511	5.34728	6.03834
N63	4.53599	4.54249	4.63328	5.44335	5.37114			N63	6.31234	6.18548	8.56981	10.487	3.19733
N64	3.31619	4.76321	4.12345	5.01286	5.08967			N64	6.48038	4.7634	4.87675	7.73121	2.94191
N65	4.68463	0.315358	2.68836	5.37031	9.02723			N65	8.89052	1.2764	7.56134	6.26639	5.14177
N66	4.50398	0.254516	1.81753	5.43356	6.79057			N66	8.13679	7.30495	1.7188	7.49519	2.66886
N67	5.76766	0.317766	0.607041	5.05497	5.727			N67	8.18144	2.82789	9.0243	-0.23469	11.5601
N68	3.73516	0.475319	1.02912	5.03986	6.12853			N68	4.54828	6.4523	4.42785	2.96464	3.38855
N69	3.06732	2.19841	1.91794	5.49298	8.22689			N69	10.059	7.29541	1.61899	2.71107	10.1917
N70	3.96516	1.82759	1.53786	5.25345	4.99664			N70	5.75418	9.40999	11.5856	2.31381	8.02357
N71	3.71203	4.69208	1.82172	2.80985	4.44351			N71	3.92416	14.4178	7.07048	3.72066	8.80063
N72	3.20106	0.649508	1.9863	0.86712	7.03509			N72	5.01785	2.12735	6.68345	5.16526	9.35758
N73	6.13882	0.340232	3.44399	2.30317	6.46822			N73	5.865	3.50378	14.7148	6.074	7.42955
N74	5.20358	1.32384	2.20202	3.3989	5.89572			N74	5.86932	10.3263	6.90326	4.5716	7.87085
N75	3.50174	0.649776	3.15289	5.75521	7.82558			N75	6.97918	3.49837	5.88152	2.57184	5.33214
N76	3.73418	2.52139	2.35218	4.67375	3.88702			N76	3.82749	15.4387	8.53358	6.57102	10.8577
N77	5.35701	1.26404	2.84525	5.70621	7.06576			N77	1.28703	16.2521	1.89308	4.20017	8.33355
N78	5.15188	4.21672	1.75098	14.3454	6.64849			N78	2.83192	4.28973	6.87559	8.07558	7.21113
N79	2.51844	0.603605	1.68573	4.21672	7.84138			N79	6.36852	6.02815	3.29389	0.467893	9.63829
N80	2.0861	0.849041	2.03561	4.3863	6.77138			N80	8.19766	1.62394	1.12088	2.01317	-0.49863
N81	3.76901	2.25531	1.89711	5.15283	8.44481			N81	5.04021	15.7274	2.87189	5.70676	2.2403
N82	2.75185	1.66861	3.86925	3.73938	5.95786			N82	4.05414	9.26976	0.381753	4.80753	5.91644
N83	6.3041	0.317748	3.56667	4.87579	4.39273			N83	4.96818	7.77461	1.30645	5.25395	3.23482
N84	8.09221	2.92504	4.97562	5.62497	6.12642			N84	6.66681	10.1138	3.334	3.38374	6.47324
N85	6.10188	2.79723	4.5759	6.26965	6.41785			N85	2.85733	5.86222	1.46749	11.2452	1.82871
N86	3.06409	3.38948	2.23184	10.1101	4.9313			N86	6.02546	10.8887	8.658	6.72905	4.45687
N87	6.02659	2.82015	2.85439	7.41385	6.43752			N87	9.06131	10.3203	3.29864	7.52238	0.924267
N88	4.54884	0.545714	4.15662	7.10993	4.837			N88	12.6912	4.77779	1.2306	6.17255	7.26452
N89	2.86681	3.46265	4.36968	9.27838	8.76932			N89	7.12733	1.93708	1.90278	3.98238	15.7903
N90	4.48976	3.85468	3.60394	6.49281	3.60537			N90	3.55313	17.4615	6.20177	3.13765	9.56162
N91	3.87843	2.05376	1.00084	6.87834	4.58487			N91	4.02255	9.42113	5.60716	4.89636	6.76944
N92	3.58119	2.46384	4.79855	7.10503	2.88714			N92	3.41592	7.33485	7.99148	5.70957	4.83106
N93	3.98933	1.24098	4.05118	6.04703	8.67619			N93	4.65166	10.8329	6.25093	7.96011	0.617783
N94	4.27759	0.474743	2.92163	1.43716	4.70915			N94	10.9663	14.7599	3.29913	5.13055	6.12726
N95	6.14683	0.846825	2.0908	6.90196	5.46741			N95	10.6996	9.77803	3.08137	12.2692	5.78648
N96	5.10098	0.664656	3.99171	7.6269	1.47776			N96	2.9792	10.6423	7.27952	3.7739	2.57112
N97	5.41188	0.601052	2.90564	3.70494	2.84481			N97	6.8948	5.6738	5.4836	4.08575	11.2431
N98	4.41453	2.00424	0.919791	5.22027	2.52172			N98	9.94957	14.1302	8.16606	4.1965	4.57791
N99	3.42474	1.28514	5.07526	6.71167	5.94237			N99	9.96893	7.90324	2.30956	9.35146	5.84912
N100	4.424	1.9952	2.76106	9.29975	2.11698			N100	10.0484	9.1675	17.6853	4.93029	2.15902
N101	2.14175	3.02243	2.99953	4.8208	3.82596			N101	11.5709	18.3729	11.1905	8.81316	14.8904
N102	3.74133	2.12738	6.03138	7.34324	4.27571			N102	4.52118	6.3486	15.6612	6.24364	7.70865
N103	5.49174	0.524548	5.42217	5.7443	9.27323			N103	14.0071	13.8126	0.034755	9.01668	4.24842
N104	4.74084	2.81003	1.55499	7.8472	4.93163			N104	7.98409	7.04696	10.5381	2.66452	9.54321
N105	1.95531	1.93609	2.86295	7.95049	6.35009			N105	9.57851	9.23232	15.7882	3.91745	8.13053
N106	1.91107	0.876335	1.91918	6.54765	5.66011			N106	7.84309	14.267	10.4969	7.98076	8.89918
N107	4.43828	0.753941	2.01887	7.324	5.59938			N107	8.80879	6.69428	6.00608	7.43707	10.476
N108	3.7509	0.026201	2.66356	6.69526	4.34026			N108	10.0138	15.0503	10.4135	6.25005	8.8487
N109	6.6576	1.60088	3.41579	6.02865	3.67329			N109	10.5724	14.7643	16.8933	2.24944	5.53514
N110	0.323901	3.74688	5.52582	5.48176	3.91723			N110	13.4577	11.091	3.89568	4.11627	12.9463
N111	1.58466	2.37737	8.69386	7.10664	10.4144			N111	21.5246	15.1218	5.31053	3.61054	13.8498
N112	8.48206	1.73128	9.22154	1.80686	6.71362			N112	9.09786	14.1417	7.50212	0.651807	5.41029
N113	4.43925	1.69784	7.43314	7.05015	3.53989			N113	9.16129	9.65625	19.2001	6.22136	5.14016
N114	2.11181	1.18494	6.09854	6.56838	6.90769			N114	16.0107	11.7405	8.15672	2.63304	7.54808
N115	2.77232	0.422558	6.20615	7.60667	8.04291			N115	11.7915	18.6602	7.23324	6.28482	7.42559
N116	4.38512	1.06986	3.25974	6.85649	6.79019			N116	15.571	12.2711	6.10912	1.73015	12.3709
N117	1.81166	2.34154	8.16679	7.00642	2.87957			N117	14.6548	15.2934	6.69546	7.8991	11.3042
N118	3.17556	0.89694	7.09073	7.88785	6.63845			N118	12.7791	13.1041	3.13688	7.92526	9.31618
N119	1.85893	0.134607	6.76255	5.50472	2.87654			N119	12.1656	11.8531	10.9903	10.0643	9.57716
N120	1.45548	1.04667	7.62419	7.04972	6.74471			N120	13.6432	8.7981	12.1397	12.9239	9.75038
N121	4.45175	1.51379	6.84826	7.46926	9.05457			N121	12.445	10.4093	13.6986	9.69607	9.93448
N122	3.25258	0.738663	9.02137		4.65341			N122	4.96006	17.9531	8.13006	8.91547	6.76151
N123	6.44235	0.630029	7.77963		6.1171			N123	17.051	9.38008	8.16804	5.76801	14.996
N124	0.96055	1.72053	8.0309		6.92423			N124	15.2628	14.3553	9.9966	6.31178	8.29395
N125	1.99282	0.512446	7.53309		8.73733			N125	11.1516	15.3741	10.7211	3.38252	6.70745
N126	2.15205	2.61143	6.9437		5.59966			N126	10.7785	11.4322	14.8268	8.76066	6.83855
N127	3.20799	0.136722	5.5937		5.05108			N127	19.5898	19.2394	12.7701	4.88617	11.8397
N128	2.96232	0.971645	6.37291		6.60629			N128	11.2356	9.00193	8.07177	8.55719	10.3089
N129	0.341027	0.444314	6.39671		5.27895			N129	10.0052	10.7593	5.561	4.49497	10.0816
N130	1.96221	2.84449	6.87889		6.0588			N130	14.4507	11.2437	7.5583	3.99346	8.14213
N131	0.338942	0.450681	9.29987		6.11456			N131	10.8817	9.45115	4.37856	14.9183	10.0286
N132	9.9413	0.731006	7.90211		5.96685			N132	10.431	17.4386	13.8163	7.2012	6.98439
N133	3.53733	1.11248	9.2571		5.73931			N133	16.2749	4.59572	10.4715	8.08715	6.30678
N134	3.56227	2.02431	7.76593		5.65582			N134	17.398	11.97	6.84703	5.75929	12.5261
N135	0.815943	0.212984	4.78396		9.0949			N135	11.6081	13.6229	10.7757	2.67112	2.64762
N136	1.01082	0.091038	6.59959		8.74007			N136	19.7073	8.2088	11.4282	9.94887	8.30679
N137	0.862728	0.276944	7.91958		7.51465			N137	13.0552	17.0199	10.5352	12.8804	13.9795
N138	0.030756	0.12811	7.42338		7.18951			N138	11.3808	20.2733	10.1039	16.2252	10.4383
N139	3.03738	1.06777	8.02524		7.17768			N139	10.8959	17.3744	10.1079	11.3831	10.9595
N140	4.21965	6.77994	6.70099		7.87178			N140	11.3788	12.1949	14.1489	3.76772	6.15343
N141	2.24078	6.88444	6.16132		10.4784			N141	8.84543	10.4422	15.7226	2.15652	11.3217
N142	1.09892	5.93516	9.23684		7.31328			N142	8.27665	7.0453	15.6067	7.8286	15.2292
N143	2.00272	6.08063	7.02589		7.374			N143	13.4432	6.78008	2.94207	4.53569	13.5837
N144	6.37094	8.51308	7.34473		4.34891			N144	13.9054	9.26264	5.86791	9.76678	10.1149
N145	1.89298	4.25548	7.20683		5.33769			N145	12.6748	5.92254	6.8463	6.35805	13.0491
N146	2.94696	7.18165	7.58036		3.40034			N146	13.5864	16.4583	3.25014	9.71229	12.5143
N147	1.45568	7.92333	6.31654		3.02816			N147	16.2155	13.021	7.37238	10.9171	14.1036
N148	1.5245	6.13826	3.87702		4.57551			N148	7.81144	9.50721	9.79034	7.90602	14.1464
N149	2.41821	6.14144	5.3551		4.74618			N149	6.71719	10.0776	11.0118	10.6521	12.502
N150	1.75128	5.61745	4.94748		3.48269			N150	13.2117	9.60326	8.61297	8.74948	6.34771
N151	1.17466	6.93758	4.94337		5.00516			N151	9.65692	16.243	14.9895	10.4764	14.6204
N152	2.25819	6.79361	5.26726		5.90034			N152	16.0099	5.9491	12.9657	11.1838	9.61534
N153	0.746205	5.14604	4.94895		7.48129			N153	15.65	21.2871	11.7707	6.60267	9.39629
N154	0.485581	6.40473	6.73005		7.29511			N154	10.744	10.2893	17.3499	8.08258	14.9326
N155	0.945726	7.12848	3.96816		8.53617			N155	8.38801	19.9873	3.70072	6.58884	12.8984
N156	1.38873	5.97632	4.25522		11.0264			N156	14.1169	22.8532	12.9609	17.0548	11.6568
N157	2.18954	7.77532	5.8421		7.42653			N157	7.74013	12.4342	11.8932	15.8873	7.02114
N158	1.51763	7.81851	5.46355		7.46261			N158	15.7899	8.94318	6.58385	9.78156	13.0293
N159	1.15211	8.33749	6.85014		7.48768			N159	12.7412	17.6965	5.10565	9.90618	10.9731
N160	2.53113	7.83997	7.0638		8.27774			N160	8.99905	12.3088	7.43069	7.48606	11.3736
N161	3.10816	7.59872	8.32967		7.57141			N161	7.40627	13.6382	9.34564	5.13965	12.7393
N162	1.90813	7.0378	6.64312		7.86717			N162	7.71829	17.3018	5.60181	5.64829	3.16278
N163	2.29297	10.8184	7.54208		6.40539			N163	9.35975	15.5789	10.7137	9.63509	13.4429
N164	2.55214	9.08722	8.37975		11.401			N164	9.86278	9.07771	7.77039	13.8295	8.116
N165	0.240912	9.91166	5.78233		8.70472			N165	8.8561	11.3593	8.36436	7.52329	8.13843
N166	1.04104	7.83765	6.46091		10.3193			N166	6.55084	7.78841	9.2626	10.1774	8.06008
N167	3.34949	6.47296	5.20918		10.7485			N167	19.6719	13.3072	7.5358	9.66149	6.52657
N168	3.72165	6.01826	5.24713		9.08026			N168	9.45744	13.1526	14.5446	7.49827	11.3345
N169	2.14728	6.05357	6.16932		11.2562			N169	13.3381	15.0377	6.93691	10.4557	8.54247
N170	5.88563	5.93323	5.89257		8.66255			N170	8.7553	14.8384	6.78228	10.4527	6.20125
N171	7.49004	7.25285	6.82658		7.49895			N171	14.3677	6.99401	11.2618	7.45568	7.69599
N172	6.73643	8.82547	6.06217		7.88526			N172	12.1973	10.3965	4.42188	7.59892	6.21485
N173	1.6013	9.49473	7.0991		9.01418			N173	3.34848	5.42608	15.9149	9.88667	7.98417
N174	2.24399	8.57234	4.29452		9.43802			N174	7.14937	8.88848	-0.80455	5.97309	6.88031
N175	1.29795	6.27867	5.68902		10.7674			N175	14.2439	11.4245	0.987823	5.94064	11.7003
N176	0.915852	8.15405	4.60328		8.26047			N176	8.79819	7.73115	11.3445	13.4975	12.2543
N177	1.10446	5.81175	6.43273		9.1476			N177	18.5235	18.7513	19.7915	5.82932	10.5207
N178	1.33346	7.67549	6.68359		3.47556			N178	9.94361	5.72023	4.88689	4.65017	8.90632
N179	2.84908	5.57473	6.50424		4.39622			N179	8.98411	10.4825	16.7742	11.4899	1.16666
N180	0.2891	6.32553	6.17788		7.85934			N180	12.2689	10.0237	16.1336	18.5881	5.47246
N181	0.24975	6.86892	5.20322		11.0245			N181	12.2526	8.27986	11.0304	15.205	14.2221
N182	0.412171	6.09169	5.11934		8.40781			N182	6.48997	10.0408	1.0843	12.6201	11.3029
N183	0.787573	6.89968	3.7518		10.332			N183	9.33928	11.6404	6.16018	12.9506	7.67601
N184	0.688319	5.37167	3.67625		6.00641			N184	11.6477	16.6161	1.53657	7.00921	9.8612
N185	5.8351	7.19292	4.85492		4.60597			N185	13.4764	14.0093	4.2397	11.7487	11.0874
N186	8.7279	6.68594	3.72344		6.92405			N186	13.9508	19.1003	2.56152	5.53849	0.445379
N187	7.14934	9.67744	4.36971		6.79358			N187	15.2546	18.8486	7.52547	11.8239	12.2313
N188	8.18337	7.15236	4.18258		3.99881			N188	8.81902	14.0313	14.9397	5.65808	8.04634
N189	8.25802	9.19604	4.73724		9.83606			N189	10.7828	13.5633	10.0126	10.1709	11.2028
N190	8.68908	8.65637	4.78758		5.09363			N190	5.03597	9.74709	13.3392	4.75505	13.145
N191	6.36062	9.34587	5.16272		5.13048			N191	6.75363	18.6596	13.5196	5.46765	16.4934
N192	6.22087	8.14145	6.23641		5.87265			N192	6.84952	14.6596	12.5483	8.00474	9.93592
N193	6.97536	9.10014	5.83361		8.6229			N193	12.3466	11.7704	16.6882	11.4086	15.7589
N194	6.63901	6.1258	6.37045		9.64473			N194	16.3776	14.1193	5.64097	11.901	4.62531
N195	3.24086	7.78574	3.85637		4.45926			N195	9.63712	11.2062	7.26002	13.3029	7.51929
N196	5.05477	8.02178	5.08651		4.37993			N196	11.3196	14.8143	2.50646	11.4691	3.3759
N197	4.643	8.16914	4.8027		4.31409			N197	9.41699	16.4243	2.44285	11.7313	5.44008
N198	4.06359	6.72747	6.97002		7.80089			N198	5.58243	10.4292	6.07311	8.81117	13.3666
N199	5.50976	6.25774	5.89491		7.64617			N199	9.64633	10.8359	3.04483	15.0715	11.1343
N200	7.89356	6.49679	6.0443		4.40122			N200	10.3286	2.52737	0.961129	15.7559	14.4879
N201	11.0807	5.67635	4.08137		4.81037			N201	4.48809	18.1973	6.7408	8.09439	4.87517
N202	8.40353	5.32628	5.38236		6.47558			N202	8.61841	18.3476	15.2191	9.35007	5.8486
N203	7.89215	3.6357	7.07171		6.07117			N203	10.1812	13.3299	3.11312	7.62412	4.82849
N204	5.79505	6.29555	7.77808		6.84096			N204	10.562	11.7256	9.96283	9.75399	6.85632
N205	9.39295	5.32529	7.88532		7.18626			N205	8.51253	11.6009	2.36059	13.0727	4.91651
N206	6.22085	5.06451	7.7082		4.08924			N206	9.95794	13.8751	2.03639	7.04805	4.28859
N207	7.48489	7.23428	6.5909		5.36757			N207	10.8801	17.3948	3.91508	12.4781	7.67578
N208	9.41941	4.61353	7.07402		9.0261			N208	14.4882	17.1604	5.75741	13.5614	6.14686
N209	8.6678	6.48508	5.72019		9.71063			N209	3.7959	21.3066	9.46273	18.5775	5.98674
N210	7.76576	5.33803	5.49312		5.05661			N210	14.1597	10.5638	5.54966	12.5005	7.53987
N211	7.43628	5.20153	5.06231		4.31284			N211	10.1639	20.2382	5.31756	10.1059	9.06317
N212	9.21542	5.83345	4.55476		7.11386			N212	12.151	8.7501	12.5276	12.7676	3.98089
N213	8.5182	1.79536	6.53241		7.65394			N213	8.92094	10.8711	16.4097	4.39046	6.05779
N214	7.82716	6.92373	7.26278		4.75491			N214	10.5179	12.172	12.3106	10.1514	7.83028
N215	8.4489	6.31265	6.65505		3.699			N215	9.09685	19.0139	2.03303	20.0257	9.57532
N216	5.15836	8.70975	9.74752		4.59453			N216	7.2451	19.717	9.3953	10.6181	8.76293
N217	11.8952	6.32057	5.48185		5.01942			N217	6.14105	18.2616	7.86094	11.411	11.6691
N218	6.7271	7.87152	1.20267		5.87531			N218	5.68991	17.7789	3.84609	9.49471	9.07869
N219	6.8962	6.49483	1.6302		5.47067			N219	8.4401	19.0791	3.2186	20.71	10.7544
N220	6.31849	7.38839	1.07453		4.89838			N220	8.97028	26.8666	7.69473	8.4985	10.1469
N221	6.14669	6.60116	2.36748		10.4634			N221	8.95081	16.6826	10.7196	10.1668	7.1933
N222	7.80874	8.37048	1.27561		10.598			N222	11.905	12.0849	3.35537	11.9432	6.90024
N223	8.40467	5.6222	1.71442		10.8459			N223	11.7964	13.3551	6.25265	10.4509	8.40818
N224	10.4133	6.09721	1.58119		6.12946			N224	14.7177	18.9598	13.6821	11.3244	8.28026
N225	5.49209	5.62854	0.49822		8.21736			N225	11.7542	20.2206	7.13976	13.9594	15.8474
N226	6.28566	7.25202	3.19811		4.43996			N226	14.4542	17.0522	6.83289	17.0929	11.2178
N227	9.8278	5.79795	0.295557		4.0726			N227	8.11099	11.5996	8.56875	7.45595	18.2236
N228	7.26949	6.23643	0.32713		8.33901			N228	9.58501	13.579	7.36625	10.7239	12.6693
N229	7.12947	4.52062	1.8376		6.16579			N229	12.5166	10.644	9.29399	10.004	13.9336
N230	8.41326	7.75276	0.703102					N230	12.5991	19.7954	13.7834	7.06836	2.94221
N231	11.5684	7.66401	2.23529					N231	14.9637	9.95102	12.2632	9.0451	8.24678
N232	8.43562	4.57556	2.49037					N232	6.86743	23.3347	14.5018	6.79978	12.6084
N233	7.54721	2.99664	1.3817					N233	4.71425	20.4826	14.4699	8.34849	4.56578
N234	6.55882	2.92556	0.944128					N234	9.22557	21.5431	15.9315	11.4001	5.11754
N235	6.34369	2.93026	1.36271					N235	14.5043	19.9879	16.6537	6.45008	10.4401
N236	7.52348	2.12342	2.84114					N236	11.2663	18.5466	17.4822	7.88733	16.1337
N237	9.0763	3.63101	4.18445					N237	12.3575	16.3628	10.7547	13.5842	19.7233
N238	9.10157	4.44791	1.43795					N238	11.4974	14.7918	9.11325	12.5255	13.878
N239	11.6918	6.02435	0.911652					N239	16.1052	14.7328	12.7565	6.88424	8.56206
N240	8.15091	5.13991	1.01747					N240	10.1013	24.4666	14.3967	11.3007	11.9864
N241	7.70829	4.95622	0.355942					N241	9.61664	16.3687	17.1118	16.3669	13.5842
N242	8.7183	5.17482	0.108925					N242	8.39471	12.4639	14.7011	7.08707	12.0462
N243	9.54213	4.6822	0.073068					N243	8.37291	18.1417	11.077	5.09849	9.94908
N244	6.1885	3.94579	0.551096					N244	10.5023	17.6007	16.3938	14.482	8.18286
N245	10.9582	2.69411	1.98277					N245	10.5329	10.3309	13.3499	16.1554	8.64978
N246	8.4427	4.57657	0.429975					N246	11.1382	10.5046	18.6614	10.0464	10.2217
N247	6.99243	0.146249	1.2269					N247	11.6006	9.50651	17.3588	12.2495	19.8324
N248	7.48441	5.10734	2.48474					N248	8.34651	14.2903	18.2685	1.62562	19.715
N249	10.7273	5.2472	0.528027					N249	10.2085	12.3959	15.7365	11.764	15.8471
N250	7.71567	4.24913	1.37882					N250	10.9157	19.7185	17.1174	10.4877	17.9018
N251	8.6817	4.19261	0.348525					N251	9.96815	16.8845	17.6548	9.87284	17.1904
N252	11.0287	4.94015	2.13293					N252	16.2203	12.6222	17.439	12.2624	14.9844
N253	7.30377	5.60508	1.58298					N253	10.9652	17.2791	11.0757	8.95973	19.1811
N254	6.92553	6.31142	2.31745					N254	11.137	21.825	19.5623	6.3402	12.4494
N255	7.41229	4.14225	3.05829					N255	17.0866	17.0503	17.2775	2.16824	11.1569
N256	6.04568	4.28975	3.62159					N256	15.7062	20.2747	14.1275	12.8683	14.751
N257	7.26715	2.24985	0.693406					N257	17.4823	20.24	12.702	6.54663	16.0403
N258	6.01697	2.69624	2.72148					N258	10.463	22.0785	14.5051	10.8331	20.8379
N259	5.45146	4.23676	1.37736					N259	7.81567	25.6486	17.5597	13.1038	20.0678
N260	6.27129	2.47809	0.118341					N260	14.9843	17.5196	12.1565	15.0918	21.3443
N261	4.9209	2.79865	1.21042					N261	16.6083	25.4214	13.6938	18.4769	15.8569
N262	6.20467	3.38427	1.24494					N262	18.9251	19.8014	15.1555	15.7046	11.38
N263	8.81424	4.95786	0.902824					N263	17.2916	18.7358	10.0043	17.0744	22.7582
N264	8.03674	3.4664	1.48359					N264	21.705	18.2554	14.4838	17.7156	16.6005
N265	8.22961	5.09385	2.4811					N265	13.121	15.1755	10.8623	18.2166	20.0514
N266	8.61501	4.29295	1.03992					N266	14.4756	19.3201	10.8318	17.879	12.7071
N267	8.5584	3.62753	0.851606					N267	19.2522	15.2962	13.4285	11.2154	12.7233
N268	8.79202	3.46382	0.115179					N268	9.08788	20.1592	13.3465	16.6262	15.7574
N269	5.15241	4.69273	0.800055					N269	12.7234	22.9013	14.0092	13.7028	14.6125
N270	4.84625	4.05653	0.823492					N270	8.52925	24.2555	18.1279	13.6317	18.5308
N271	7.20886	5.27981	0.222802					N271	12.1645	18.7496	16.4858	9.05009	14.7369
N272	6.79713	2.55178	1.32235					N272	14.663	10.8321	18.7919	9.90461	13.8089
N273	5.73437	3.33427	0.406919					N273	10.1141	20.1358	16.36	10.1855	11.069
N274	6.57855	2.52558	0.962738					N274	15.6097	17.8299	14.3485	7.63918	9.37475
N275	7.44372	3.85459	3.04803					N275	20.5559	16.8894	18.5096	16.5988	16.4186
N276	6.92774	5.63607	2.64752					N276	15.06	17.1606	16.7212	9.79839	12.683
N277	8.00079	4.94898	2.37857					N277	12.4844	21.0182	11.0855	8.517	20.7779
N278	8.51513	4.43333	0.990999					N278	17.7501	24.9188	14.5222	9.81005	16.0405
N279	8.9783	4.16704	0.528602					N279	19.1533	12.5813	17.8676	15.5987	16.2879
N280	7.68466	4.42328	1.28035					N280	11.6669	11.7943	12.4402	11.7919	14.4787
N281	8.45895	4.32463	2.6624					N281	14.911	20.8726	18.7817	16.9213	10.8689
N282	9.96491	4.53056	2.11741					N282	18.0608	21.78	10.1445	14.3486	7.74936
N283	10.786	6.28069	0.283183					N283	25.2235	15.5503	7.48263	16.6394	15.3591
N284	10.981	1.7092	1.31858					N284	23.6358	15.3661	11.3549	15.2263	12.347
N285	9.14995	3.46578	1.0776					N285	22.0931	19.2932	18.6129	10.142	13.4983
N286	7.91122	6.11266	1.50505					N286	10.461	24.1362	15.7775	18.9171	16.2102
N287	8.05993	2.76712	2.73934					N287	9.22762	19.0798	15.3912	10.853	8.34824
N288	8.70587	7.77233	3.40272					N288	15.382	15.3195	17.5026	12.7217	9.26754
N289	7.25482	5.70494	2.34984					N289	8.78483	14.5566	17.4735	8.49178	9.66432
N290	7.38641	6.59666	0.880028					N290	18.1647	13.5606	12.5737	17.3927	12.3227
N291	8.39082	4.55809	0.486137					N291	13.5884	15.8223	18.8622	16.2897	8.55257
N292	12.1078	6.5559	0.143168					N292	12.6863	22.0479	11.7435	11.7048	12.182
N293	10.7715	6.21229	2.43298					N293	18.1902	20.7079	20.7629	18.8222	23.4023
N294	10.9604	6.53136	1.06478					N294	9.39713	6.49902	18.2889	12.99	10.4611
N295	7.28213	6.68465	0.513369					N295	9.30118	22.9905	14.9353	20.6743	10.0726
N296	5.31152	4.89359	1.70762					N296	17.3011	16.3826	14.0747	20.7896	10.4355
N297	10.1741	3.38466	0.104061					N297	18.8415	19.0545	12.7584	16.1684	11.7335
N298	10.0489	3.7507	1.91468					N298	21.1302	20.6198	9.26998	13.126	10.9509
N299	7.02677	6.12937	0.757791					N299	11.3398	16.8112	17.1067	15.651	11.1732
N300	9.63531	4.91341	4.59627					N300	19.5775	22.2846	11.9366	15.9699	12.0376
N301	6.38873	5.77079	3.90051					N301	16.9724	18.703	13.687	7.80605	12.7863
N302	5.26608	0.803824	4.18986					N302	18.8337	17.0469	14.4294	7.01422	14.5996
N303	6.04298	2.46385	2.87322					N303	15.3683	16.1592	16.0393	7.97796	11.3571
N304	7.08656	2.7772	3.22717					N304	10.6179	16.3232	15.7918	15.7766	14.162
N305	7.67871	2.74408	2.09674					N305	15.8291	12.2919	18.4497	7.99763	9.14404
N306	7.11115	3.64167	2.60331					N306	18.6456	13.9906	13.2525	7.06298	7.74153
N307	7.47644	2.61683	1.40373					N307	17.175	16.4236	9.50387	7.67226	7.15758
N308	7.69908	2.42983	1.60789					N308	11.3863	13.4601	12.3659	8.42397	7.21468
N309	8.32975	2.36149	2.09481					N309	9.14532	16.6001	16.7154	11.0355	10.5322
N310	8.19629	3.50967	3.00301					N310	17.3193	24.5791	12.1145	8.75367	6.12067
N311	6.40068	1.45881	1.24557					N311	14.3292	22.6401	15.8625	12.4364	12.8818
N312	9.23712	3.34352	3.48797					N312	13.911	20.4854	10.4956	12.9162	11.0929
N313	7.98031	3.32846	4.04783					N313	17.4112	22.6584	8.95679	21.6575	12.3821
N314	8.20547	3.37221	3.90114					N314	17.225	19.5371	17.8124	9.44341	12.3292
N315	8.07032	3.98182	3.90044					N315	15.8082	10.6577	17.9262	9.50058	10.601
N316	7.28654	4.4025	5.0869					N316	17.1491	16.3138	15.7512	13.1783	9.37133
N317	3.9438	5.82971	4.80128					N317	16.0325	8.26277	11.9937	13.4606	15.0625
N318	4.76795	4.93848	4.51531					N318	9.8529	6.56662	14.3039	11.9868	18.4148
N319	6.60051	4.37039	5.34641					N319	16.2033	10.5165	14.5886	19.6444	6.85766
N320	6.35989	4.49681	4.64958					N320	16.4612	16.0944	10.2154	8.79488	15.9859
N321	6.04729	3.78532	4.56301					N321	18.112	21.7499	7.00305	10.8264	16.513
N322	9.40112	3.75714	3.5185					N322	20.9084	23.4458	12.7194	11.0361	14.2134
N323	11.3018	5.47942	1.95289					N323	9.52661	22.3453	10.216	17.0317	14.8759
N324	10.7017	3.63237	2.4557					N324	17.0246	23.4912	10.6388	7.66468	12.0534
N325	4.61941	2.87029	2.94958					N325	10.2834	19.254	14.4355	27.2098	16.7359
N326	5.92924	3.91298	0.916712					N326	10.1811	8.68895	11.3964	20.0436	22.5671
N327	11.8191	2.58849	2.39667					N327	15.7279	9.79058	14.3399	5.91844	17.6363
N328	10.0464	2.14332	3.07391					N328	14.5361	13.0391	12.3091	11.4265	17.6629
N329	13.5082	1.26812	4.05558					N329	19.4825	16.8968	12.3245	9.945	12.4094
N330	14.4255	4.95749	4.3615					N330	7.0941	26.5619	10.1808	11.2314	13.0001
N331	12.9111	5.50783	0.963388					N331	20.5521	12.6538	15.6753	6.65942	16.585
N332	8.41703	8.87481	3.29086					N332	14.8298	27.6017	11.2501	17.0231	17.8333
N333	8.98156	2.83193	3.48371					N333	20.8343	12.6494	12.0072	9.38556	18.1746
N334	6.50843	4.3311	2.40446					N334	23.6847	14.1842	13.7452	19.4699	17.2251
N335	7.25739	3.49502	2.39922					N335	15.3041	22.7456	9.6233	10.9424	17.3116
N336	8.15926	4.38663	2.15654					N336	16.7198	21.743	8.35501	8.90893	15.5326
N337	3.89645	0.026076	1.89121					N337	8.34487	26.2536	8.69263	19.2413	18.2295
N338	3.51832	4.14544	2.26672					N338	15.569	20.5878	9.04576	8.3311	14.2587
N339	9.95145	6.28862	3.08447					N339	14.4422	25.3272	11.6252	19.5919	18.0157
N340	9.1904	5.9246	2.83177					N340	18.7344	21.3993	10.6284	12.6622	19.3176
N341	10.6152	1.49301	3.19333					N341	9.84534	24.1535	8.13586	16.1256	15.3639
N342	8.88294	3.33617	3.39418					N342	12.9622	20.6451	9.02397	21.6143	7.15416
N343	8.75986	2.97897	2.5717					N343	7.9596	20.881	10.9481	9.23142	13.0026
N344	6.73402	5.42384	4.27074					N344	5.48713	23.7163	11.6294	10.2334	12.6841
N345	11.2137	4.58913	1.7452					N345	2.7557	13.3757	16.586	10.7689	8.05939
N346	11.1719	2.74146	1.91407					N346	11.0781	13.5593	12.1185	10.9255	12.7776
N347	7.45024	4.42631	4.16371					N347	16.2382	10.4757	12.2378	18.1231	18.598
N348	9.17722	4.97197	3.43291					N348	11.1625	18.3938	14.5899	11.8699	16.9232
N349	8.18519	1.63683	1.38983					N349	11.2815	12.3052	21.9328	13.0781	16.5623
N350	8.83948		2.5852					N350	23.0282	8.92638	17.2012	14.3337	13.5895
N351	6.90239		3.1901					N351	14.8621	16.1692	13.9195	18.3262	13.3323
N352	8.2361		2.812					N352	11.9129	15.1138	12.747	11.5247	16.3059
N353	7.63811		2.24547					N353	18.0018	19.2322	14.4472	15.2673	15.628
N354	6.45889		4.93434					N354	15.3737	21.963	12.178	19.7745	15.9696
N355	8.75433		3.23915					N355	9.01323	18.0553	12.168	12.5007	11.3383
N356	10.0228		1.77101					N356	8.40736	22.3042	9.16221	5.19389	11.5385
N357	8.28152		0.832816					N357	9.79967	24.6923	10.9959	9.88401	13.5355
N358	5.54597		3.45668					N358	4.43139	16.0485	12.8629	15.6427	10.2933
N359	6.55171		4.63253					N359	17.5937	8.51472	10.0854	11.0023	8.20426
N360	6.31396		4.47245					N360	7.5745	15.8142	11.279	15.5154	14.8162
N361	7.6322		4.81333					N361	12.4691	18.9874	15.663	4.51308	10.8782
N362	10.8935		1.60695					N362	8.22719	10.3503	7.87084	9.7707	10.2038
N363	9.96987		4.05376					N363	18.2609	21.6627	11.3981	20.2629	10.1444
N364	9.26079		3.9816					N364	18.8123	21.5551	11.7911	19.3406	10.9066
N365	7.32306		4.44899					N365	21.0738	26.2809	6.4386	12.771	10.173
N366	6.86582		3.9255					N366	7.62997	22.4902	17.3927	20.8872	8.81415
N367	7.06315		3.992					N367	16.8636	17.7328	3.84101	5.39311	11.0334
N368	7.33613		4.15882					N368	14.3732	26.6696	9.82316	4.85263	4.94203
N369	6.21852		1.4569					N369	18.4637	15.7954	14.0508	10.9572	13.8615
N370	8.27475		1.56568					N370	15.1551	19.8088	9.34245	24.9069	5.35917
N371	6.86841		1.85452					N371	18.8392	15.4408	5.60427	14.1619	8.54326
N372	7.51119		2.06138					N372	15.7482	15.53	5.85313	11.3016	13.5879
N373	9.00685		3.54141					N373	18.6475	14.6439	2.17173	11.5004	9.36408
N374	8.50684		4.42451					N374	20.3623	13.8279	2.45681	8.08147	11.1018
N375	8.4875		4.07217					N375	21.9725	19.1804	2.40828	11.0947	14.0598
N376	6.45067		4.60402					N376	14.0119	21.761	4.09115	15.386	10.6443
N377	5.48156		3.02881					N377	12.0259	11.974	5.07749	18.2699	13.7809
N378	6.04867		3.01381					N378	19.6898	10.4718	14.5602	16.6579	5.71075
N379	4.60958		2.52589					N379	8.9494	14.5682	19.1116	21.022	10.3057
N380	6.04522		0.593248					N380	8.72643	15.6215	6.60813	14.191	14.4552
N381	8.35592		1.4771					N381	10.1419	11.0418	18.848	8.22343	6.47922
N382	7.52129		2.82951					N382	20.6871	20.4075	17.3061	10.8164	9.97316
N383	8.32396		3.70827					N383	13.9319	12.1485	15.9064	11.0025	4.41393
N384	8.64625		4.59448					N384	20.6337	8.52307	7.55644	12.3502	13.5311
N385	8.92048		3.86713					N385	21.1033	8.71754	9.97976	18.9946	8.51874
N386	7.68661		2.22386					N386	20.2169	8.6096	11.8296	12.1776	12.5924
N387	7.28562		0.559248					N387	8.08274	21.7486	17.8693	10.1553	11.9034
N388	8.69218		2.88816					N388	8.13181	24.4838	17.1128	10.9544	9.80194
N389	7.73952		3.88863					N389	9.72145	14.478	13.1482	11.1578	7.39546
N390	9.62072		2.47152					N390	10.2032	25.6496	12.613	11.5417	12.7193
N391	7.91782		2.06654					N391	15.7262	7.16782	12.0961	13.3995	8.32494
N392	6.76148		0.20457					N392	7.53677	12.0413	15.5523	21.3827	11.6385
N393	6.2569		0.023625					N393	17.528	22.4794	12.891	19.9153	14.6204
N394	7.4368		2.99808					N394	15.4685	20.1541	5.42385	18.8339	12.8914
N395	6.34962		3.28646					N395	9.50072	12.693	15.159	8.12253	8.98506
N396	7.97308		3.26603					N396	18.2443	14.1987	17.5578	11.6163	8.09388
N397	7.91596		4.25487					N397	14.324	15.5635	12.2319	10.9945	5.68501
N398	8.4679		5.1232					N398	6.63502	14.9506	11.4282	10.4567	12.2157
N399	6.45191		4.94943					N399	17.3691	16.8385	8.428	12.4007	10.7327
N400	6.91172		4.45944					N400	26.5085	7.74848	1.82178	4.88504	13.5368
N401	6.97743		4.22489					N401	18.4794	8.46196	1.93964	5.99497	13.7136
N402	5.46008		5.07978					N402	12.683	19.3098	1.3574	14.3222	11.8059
N403	5.81293		4.86482					N403	17.3286	14.9861	3.93703	9.33202	9.41077
N404	8.23974		4.62721					N404	13.2856	14.1028	4.31657	16.1568	5.13619
N405	7.22868							N405	9.50918	16.207	9.97248	17.7495	14.724
N406	7.25569							N406	20.4819	15.2847	4.04326	8.99865	6.09223
N407	6.0193							N407	21.1565	21.0223	9.46263	17.0823	10.914
N408	5.68169							N408	12.7209	16.1795	10.8378	6.47058	10.3936
N409	7.38528							N409	13.1206	9.26191	12.2591	9.25846	8.77797
N410	8.01056							N410	10.8047	18.0635	11.7769	4.99639	12.625
N411	9.79305							N411	9.68449	12.6386	6.83093	5.68216	6.92422
N412	8.38203							N412	13.2215	15.6437	8.25117	9.49045	5.15184
N413	9.53614							N413	22.7662	17.8465	12.8803	7.09087	14.2905
N414	9.55065							N414	14.8382	15.043	10.3458	14.7383	9.08894
N415	6.90959							N415	14.3616	19.241	5.36845	12.3743	4.80206
N416	6.37687							N416	20.4355	13.3192	4.91085	11.2897	16.3963
N417	7.53957							N417	10.1522	15.719	13.6415	21.1186	17.4422
N418	6.05155							N418	9.8985	10.239	10.5147	13.757	19.4477
N419	8.63129							N419	14.6836	17.0955	9.68085	15.3112	10.4141
N420	8.20741							N420	11.3773	8.79597	8.77472	11.9387	19.2392
N421	5.56982							N421	20.9765	14.1551	15.4254	10.4748	18.3395
N422	6.08752							N422	20.1902	12.2123	17.9962	9.20168	5.72254
N423	7.03015							N423	11.2188	21.3313	11.119	9.15029	11.3421
N424	7.4641							N424	17.8052	16.6997	6.63555	10.4228	6.8377
N425	5.31459							N425	9.99263	11.7488	11.2333	10.8467	13.3397
N426	9.71837							N426	21.6566	21.1708	3.27676	9.78207	7.52787
N427	9.97535							N427	13.1078	18.4284	10.828	13.4905	14.7866
N428	9.27415							N428	15.653	18.4877	10.6888	11.9204	12.328
N429	8.96977							N429	9.85633	19.2003	8.24863	11.3623	13.0675
N430	9.9376							N430	10.9756	17.9346	9.58136	9.09571	11.0665
N431	7.63652							N431	15.3508	16.9297	6.09116	9.38299	23.5309
N432	6.97467							N432	15.2358	15.6127	9.36189	10.4338	12.1104
N433	5.99945							N433	16.8455	20.3476	14.1228	17.4331	13.1275
N434	5.66245							N434	12.9263	10.3468	3.43881	9.14146	13.7608
N435	6.75369							N435	6.77757	14.2108	7.9777	9.60057	4.59184
N436	10.4833							N436	5.67462	23.9326	10.9024	13.6105	17.5082
N437	11.1264							N437	15.8684	20.0322	5.10008	9.69709	13.5999
N438	9.92424							N438	6.75818	11.4478	7.67905	16.9523	14.2918
N439	9.93841							N439		21.0115	8.66898	11.5365	11.7113
N440	12.1128							N440		22.2319	12.898	14.7864	4.85402
N441	8.84909							N441		24.4012	4.68546	8.48258	12.806
N442	9.46963							N442		12.1209	2.8224	7.76638	12.5774
N443	8.17125							N443		14.7723	4.66816	9.35886	14.095
N444	7.7604							N444		16.7049	8.0138	9.96622	12.1368
N445	7.97174							N445		17.3006	7.86549	8.76792	19.7483
N446	8.80854							N446		20.5387	9.35923	9.1432	16.2402
N447	9.26126							N447		20.4392	9.7624	13.668	12.1743
N448	7.69669							N448		12.2515	8.25268	21.2512	8.04897
N449	6.97467		3.28646					N449		17.3019	8.08307	8.66609	3.38142
N450	5.99945		3.26603					N450		16.1876	12.9397	13.5995	4.92037
N451	5.66245		4.25487					N451		14.8733	13.1043	13.2231
N452	6.75369		5.1232					N452		18.2075	13.3598	8.2627
N453	10.4833		4.94943					N453		21.394	13.1184	8.23005
N454	11.1264		4.45944					N454		16.6264	9.46787	20.7849
N455	9.92424		4.22489					N455		9.59954	7.35808	18.5748
N456	9.93841		5.07978					N456			11.003	7.78711
N457	12.1128		4.86482					N457			17.2321	8.59478
N458	8.84909		4.62721					N458			10.077	10.0065
N459	9.46963							N459			9.7447	13.3888
N460	8.17125							N460			6.98404	13.2233
N461	7.7604							N461			9.60407	17.3304
N462	7.97174							N462			10.5371	13.8703
N463	8.80854							N463			9.03759	11.4301
N464	9.26126							N464				16.5958
N465	7.69669							N465				3.23009
								N466				8.96864
								N467				9.31065
								N468				4.91855
								N469				4.62563
								N470				7.50006
								N471				4.63161

## Sheet: Fig. 3
Fig. 3b						Fig. 3b						Fig. 3b						Fig. 3b
	L5UR						L5UR-SNAP						mutL5UR-SNAP						SNAP
c (plasmid) /ng	N1	N2	N3	N4		c (plasmid) /ng	N1	N2	N3	N4		c (plasmid) /ng	N1	N2	N3	N4		c (plasmid) /ng	N1	N2	N3
0	0.03675	0.023286	0.023107	0.03503		0	0.03675	0.023286	0.023107	0.03503		0	0.03675	0.023286	0.023107	0.03503		0	0.03675	0.023286	0.023107
125	0.028773	0.018496	0.015001	0.020204		125	0.027251	0.01659	0.018287	0.03933		125	0.037996	0.023107	0.024224	0.028744		125	0.038388	0.016057	0.026874
250	0.022264	0.016725	0.017007	0.01403		250	0.025057	0.017944	0.016792	0.025217		250	0.042929	0.022928	0.034164	0.033127		250	0.032067	0.021042	0.025464
375	0.022305	0.015112	0.015934	0.011215		375	0.023001	0.017142	0.01502	0.027148		375	0.04229	0.022864	0.031833	0.033194		375	0.030963	0.022947	0.022556
500	0.021029	0.012581	0.015784	0.007693		500	0.021913	0.013117	0.015171	0.019797		500	0.044929	0.023375	0.024164	0.033349		500	0.032924	0.022265	0.020749
625	0.018213	0.014346	0.014815	0.011594		625	0.019798	0.01364	0.012016	0.0149		625	0.035008	0.021759	0.021846	0.040246		625	0.032878	0.02135	0.020934
750	0.018382	0.013484	0.017308	0.009469		750	0.021498	0.012273	0.013909	0.015161		750	0.045601	0.022613	0.028367	0.039244		750	0.024859	0.030605	0.021643
Fig. 3C					Fig. 3C					Fig. 3C					Fig. 3C
	L5UR					L5UR-SNAP					mutL5UR-SNAP					SNAP
c (modulator) /ng	N1	N2	N3		c (modulator) /ng	N1	N2	N3		c (modulator) /ng	N1	N2	N3		c (modulator) /ng	N1	N2	N3
0	0.463539	0.438626	0.406479		0	0.482752	0.443281	0.421263		0	0.476643	0.426621	0.415193		0	0.439628	0.422178	0.378536
125	0.399206	0.39987	0.26144		125	0.456114	0.334471	0.302304		125	0.423843	0.410595	0.411982		125	0.461941	0.390616	0.387674
250	0.3749	0.381012	0.218345		250	0.388663	0.330971	0.268869		250	0.460176	0.434339	0.439041		250	0.496023	0.41815	0.426015
500	0.318551	0.323436	0.176662		500	0.408732	0.344361	0.265168		500	0.474951	0.419263	0.418599		500	0.466693	0.436883	0.298376
625	0.308482	0.291994	0.167165		625	0.378159	0.361104	0.234506		625	0.471139	0.441275	0.42349		625	0.490952	0.447582	0.412276
750	0.296991	0.296329	0.160601		750	0.349228	0.328572	0.252493		750	0.456435	0.430744	0.402811		750	0.468954	0.456743	0.416187
850	0.275286	0.28495	0.153132		850	0.356797	0.318734	0.234362		850	0.476145	0.425384	0.385084		850	0.475027	0.456555	0.260376
Fig. 3d	control			Fig. 3d	L5UR			Fig. 3d	L5UR-SNAP			Fig. 3d	mutL5UR-SNAP			Fig. 3d	SNAP
	Mean	SEM	N		Mean	SEM	N		Mean	SEM	N		Mean	SEM	N		Mean	SEM	N
	4.52834	0.179515	32		3.03214	0.134081	22		3.2694	0.15346	23		4.86337	0.211787	20		4.54687	0.177792	23
Fig. 3e	Exp. 1	SNAP	GAL-1	BRAF	CRAF	p110α	RASSF7	RASSF9	ASPP2	Gal-1/ SNAP	BRAF/ SNAP	CRAF/ SNAP	p110α/ SNAP	RASSF7/ SNAP	RASSF9/ SNAP	ASPP2/ SNAP
	L5UR-SNAP	8004.96	0	8075.2	9459.15	4151.18	7807.43	9643.15	5324.91	0	1.00877	1.18166	0.518576	0.975323	1.20465	0.665201
	L5UR(neg)-SNAP	4846.65	0	1351.46	1296.41	781.627	624.456	136.263	545.092	0	0.278843	0.267485	0.161272	0.128843	0.0281149	0.112468
	L5UR(A+)-SNAP	8286.67	0	5799.77	9332.2	3455.84	4252.77	8796.79	4582.98	0	0.699892	1.12617	0.417036	0.513206	1.06156	0.553055
	L5UR(B+)-SNAP	5094.72	0	3008.11	6626.13	1982.89	2543.7	2458.94	1848.23	0	0.590437	1.30059	0.389205	0.499281	0.482645	0.362774
	SNAP	991.163	0	0	0	0	0	0	0	0	0	0	0	0	0	0
Fig. 3e	Exp. 2	SNAP	GAL-1	BRAF	CRAF	p110α	RASSF7	RASSF9	ASPP2	Gal-1/ SNAP	BRAF/ SNAP	CRAF/ SNAP	p110α/ SNAP	RASSF7/ SNAP	RASSF9/ SNAP	ASPP2/ SNAP
	L5UR-SNAP	3639.06	0	5649.62	4165.65	3320.04	2960.41	2088.96	4534.55	0	1.55249	1.1447	0.912335	0.813508	0.574039	1.24608
	L5UR(neg)-SNAP	2452.99	0	2768.43	280.971	459.142	821.213	1002.89	669.678	0	1.12859	0.114542	0.187176	0.33478	0.408844	0.273005
	L5UR(A+)-SNAP	2454.43	0	5475.38	5494.23	3249.04	3161.11	2041.74	4781.72	0	2.23082	2.2385	1.32375	1.28792	0.83186	1.9482
	L5UR(B+)-SNAP	1354.31	0	4348.43	5100.82	1774.09	2739.87	1327.67	3934.06	0	3.21082	3.76637	1.30996	2.02308	0.980332	2.90486
	SNAP	2887.11	0	1177.94	0	0	112.728	400.527	58.364	0	0.408	0	0	0.0390452	0.138729	0.0202154
Fig. 3e	Exp. 3	SNAP	GAL-1	BRAF	CRAF	p110α	RASSF7	RASSF9	ASPP2	Gal-1/ SNAP	BRAF/ SNAP	CRAF/ SNAP	p110α/ SNAP	RASSF7/ SNAP	RASSF9/ SNAP	ASPP2/ SNAP
	L5UR-SNAP	5564.03	0	5180.01	5955.13	4458.52	4911.31	10758.7	3967.1	0	0.930982	1.07029	0.80131	0.882688	1.93362	0.712991
	L5UR(neg)-SNAP	4294.26	0	1998.53	1948.82	1910.99	1731.34	1860.93	622.506	0	0.465396	0.45382	0.445011	0.403175	0.433354	0.144963
	SNAP	2974.18	0	187.971	0	0	0	0	0	0	0.0632009	0	0	0	0	0
Fig. 3e	Exp. 4	SNAP	GAL-1	BRAF	CRAF	p110α	RASSF7	RASSF9	ASPP2	Gal-1/ SNAP	BRAF/ SNAP	CRAF/ SNAP	p110α/ SNAP	RASSF7/ SNAP	RASSF9/ SNAP	ASPP2/ SNAP
	L5UR-SNAP	5146.96	0	4262.28	5381.06	4293.26	4809.94	4429.61	3781.96	0	0.828116	1.04548	0.834134	0.93452	0.860626	0.734795
	L5UR(neg)-SNAP	5101.65	0	839.627	974.87	1779.28	2383.7	2472.3	1615.77	0	0.16458	0.191089	0.348767	0.467241	0.484607	0.316715
	SNAP	3318.28	0	0	25.364	0	60.192	0	69.364	0	0	0.00764371	0	0.0181395	0	0.0209036

## Sheet: Fig. 4
Fig. 4b		N1	N2	N3	N4	N5			Fig. 4c		N1	N2	N3
	c (TAT-L5URcore/ µM)	TAT-L5UR-core								c (TAT-L5URcore/ µM)	TAT-L5UR-core
	-6	1.09481	1.06945	1.06894	0.79282	0.982181				-7	0.947439	1.04468	1.05346
	-5	0.904301	1.03688	1.0801	0.771631	0.991682				-6	0.972584	1.05379	0.9624
	-4.69897					0.847878				-5	0.836197	0.93229	0.940907
	-4.30103	0.714623	0.814668	0.856217	0.636086	0.656675				-4.69897	0.709226	0.772044	0.794337
	-4		0.790126	0.829006						-4.30103	0.511783	0.630548	0.646783
		N1	N2	N3	N4	N5					N1	N2	N3
1 µM TAT-mutL5URcore		1.00325	1.00799	1.12163	1.1229	1.00799			0.1 µM TAT-mutL5urcore		1.01677	1.06244	1.03819
10 µM TAT-mutL5URcore		1.12907	1.02025	1.09302	1.07465	1.02025			1 µM TAT-mutL5URcore		0.941583	1.14149	1.01747
20 µM TAT-mutL5URcore			1.07619			1.07619			10 µM TAT-mutL5URcore		0.886013	1.181	0.915097
50 µM TAT-mutL5URcore		1.24968	1.10303	1.15392	1.18194	1.10303			20 µM TAT-mutL5URcore		0.900642	1.19147	0.866971
100 µM TAT-mutL5URcore				1.12988	1.18418				50 µM TAT-mutL5URcore		0.999941	1.17882	0.996351
1 µM TAT		0.997048	1.00812	1.09996	1.05601	1.00812			0.1 µM TAT		1.01822	1.09232	1.01729
10 µM TAT		1.0272	0.988383	1.14537	1.07302	0.988383			1 µM TAT		0.687092	1.15513	0.961304
20 µM TAT			1.02287			1.02287			10 µM TAT		1.00657	1.11871	0.906121
50 µM TAT		0.966096	1.02224	1.1521	1.07799	1.02224			20 µM TAT		0.973793	1.12323	0.958806
100 µM TAT				1.07923	1.18988				50 µM TAT		0.946679	1.10868	0.961784
1 µM L5URcore				1.00103	0.989402	0.951039			0.1 µM mutL5URcore		0.926664	1.00838	1.0133
10 µM L5URcore				0.994017	1.01769	1.07633			1 µM L5URcore		0.963595	0.978189	1.02509
20 µM L5URcore				0.968246	1.18497	0.931838			10 µM L5URcore		0.955916	0.984584	1.05171
50 µM L5URcore				0.977806	1.20875	0.976653			20 µM L5URcore		0.963329	0.874242	0.884532
1 µM mutL5URcore				1.0888	1.22424	1.0439			50 µM L5URcore		0.982945	0.877763	0.833566
10 µM mutL5URcore				1.05803	1.09964	1.00551			0.1 µM mutL5URcore		1.01764	1.05017	1.02468
20 µM mutL5URcore				1.02757	1.15366	0.904693			1 µM mutL5URcore		0.997444	0.981053	0.974957
50 µM mutL5URcore				1.00831	1.15528	0.968079			10 µM mutL5URcore		0.960548	0.970103	1.02185
									20 µM mutL5URcore		1.04493	1.01515	1.01284
									50 µM mutL5URcore		1.00631	1.01371	1.0296

## Sheet: Fig. 5a
Hs578T	N1		Samples: 8.12.22									Hs578T_Exp1_
	pERK	ERK	pERK/ERK	norm. to SUM	norm. to DMSO ctrl									pERK	ERK	pERK/ERK	norm_sum	Norm_sum_DSMO
DMSO	2148.65	25497.8	0.0842681	0.069331	0.11618							1	no EGF, DMSO	49.192	9610.59	0.00511852	0.00144092	0.00241459
1 µM TAT-L5URcore	3700.23	33688.8	0.109836	0.0903666	0.15143							2	EGF, DMSO	3340.48	10505.7	0.317969	0.0895119	0.149997
10 µM TAT-L5URcore	1704.57	30576.9	0.0557469	0.0458654	0.0768579							3	1 µM TAT-CORE(+)	3005.43	10562.2	0.284544	0.0801024	0.13423
20 µM TAT-L5URcore	815.474	18589.2	0.0438682	0.0360923	0.0604808							4	10 µM TAT-CORE(+)	1850.89	8326.54	0.222288	0.0625766	0.104861
1 µM TAT-mutL5URcore	3293.77	34154.8	0.0964363	0.0793423	0.132956							5	20 µM TAT-CORE(+)	1643.99	8269.71	0.198797	0.0559635	0.0937795
10 µM TAT-mutL5URcore	3942.18	38613.6	0.102093	0.0839963	0.140755							6	1 µM TAT-CORE(-)	4356.81	12138.4	0.358927	0.101042	0.169319
20 µM TAT-mutL5URcore	4572.39	32377.1	0.141223	0.11619	0.194703							7	10 µM TAT-CORE(-)	4932.1	11348.4	0.434607	0.122347	0.20502
1 µM TAT	4857.31	34870.7	0.139295	0.114604	0.192045							8	20 µM TAT-CORE(-)	4336.2	10183.4	0.42581	0.11987	0.20087
10 µM TAT	4597.71	31784.4	0.144653	0.119012	0.199432							9	1 µM TAT	3535.91	8527.49	0.414649	0.116728	0.195605
20 µM TAT	5605.68	39387.7	0.14232	0.117093	0.196216							10	10 µM TAT	4037.13	9090.25	0.444117	0.125024	0.209506
5 nM Trametinib	650.286	31807.2	0.0204446	0.0168206	0.0281868							11	20 µM TAT	3804.01	8540.12	0.445428	0.125393	0.210124
unstim.	3098.31	22906	0.135262	0.111286	0.186485							12	5 nM Trametinib	0	9104.59	0	0	0
sum:			1.21545	1											sum	3.55226	1
Hs578T	N2		samples: 15.02.23									Hs578T_Exp2_
	pERK	ERK	pERK/ERK	norm. to SUM	norm. to DMSO ctrl									pERK	ERK	pERK/ERK	norm_sum	Norm_sum_DSMO
unstim.	809.757	98007.1	0.00826222	0.00450534	0.00754972							1	no EGF, DMSO	91.899	6194.91	0.0148346	0.00416514	0.00697963
DMSO	20509	110821	0.185064	0.100914	0.169105							2	EGF, DMSO	2345.01	7233.03	0.324209	0.0910287	0.152539
1 µM TAT-L5URcore	19246.2	106068	0.181453	0.098945	0.165805							3	1 µM TAT-CORE(+)	2996.26	8363.98	0.358233	0.100582	0.168548
10 µM TAT-L5URcore	11867.9	89664.8	0.132359	0.0721746	0.120945							4	10 µM TAT-CORE(+)	2159.77	7791.57	0.277193	0.0778281	0.130419
20 µM TAT-L5URcore	7622.26	82186.2	0.0927439	0.0505727	0.084746							5	20 µM TAT-CORE(+)	1357.53	5549.45	0.244624	0.0686835	0.115095
1 µM TAT-mutL5URcore	14851.3	80558.7	0.184354	0.100527	0.168456							6	1 µM TAT-CORE(-)	3929.2	11148.9	0.352429	0.0989521	0.165817
10 µM TAT-mutL5URcore	17432.7	93625.8	0.186196	0.101532	0.170139							7	10 µM TAT-CORE(-)	4298.74	9913.52	0.433624	0.121749	0.204019
20 µM TAT-mutL5URcore	14658.6	83098.5	0.1764	0.09619	0.161188							8	20 µM TAT-CORE(-)	3366.13	9065.93	0.371295	0.104249	0.174693
1 µM TAT	12912.7	72680.8	0.177664	0.0968789	0.162343							9	1 µM TAT	3359.67	8739.52	0.384423	0.107935	0.18087
10 µM TAT	18662.3	84768.2	0.220157	0.12005	0.201172							10	10 µM TAT	3650.26	8486.81	0.430109	0.120763	0.202365
20 µM TAT	21205.4	103608	0.20467	0.111605	0.18702							11	20 µM TAT	2446.89	6601.86	0.370637	0.104064	0.174383
5 nM Trametinib	7609.51	90000.3	0.0845499	0.0461045	0.0772586							12	5 nM Trametinib	0	7404.91	0	0	0
sum:			1.83387	1											sum	3.56161	1
Hs578T	N3		samples: 23.02.23									Hs578T_Exp3_
	pERK	ERK	pERK/ERK	norm. to SUM	norm. to DMSO ctrl									pERK	ERK	pERK/ERK	norm_sum	Norm_sum_DSMO
unstim.	1799.69	65987.3	0.0272732	0.0110292	0.018482							1	no EGF, DMSO	91.899	8306.67	0.0110633	0.00216322	0.00362497
DMSO	23569.5	95338.2	0.24722	0.0999751	0.167531							2	EGF, DMSO	2345.01	8099.2	0.289536	0.0566135	0.0948687
1 µM TAT-L5URcore	15400.8	72221.8	0.213243	0.0862348	0.144506							3	1 µM TAT-CORE(+)	2996.26	7088.79	0.422675	0.0826464	0.138493
10 µM TAT-L5URcore	21917.1	86640.5	0.252965	0.102299	0.171424							4	10 µM TAT-CORE(+)	2159.77	6739.5	0.320465	0.062661	0.105003
20 µM TAT-L5URcore	17534.3	77330.1	0.226746	0.0916956	0.153657							5	20 µM TAT-CORE(+)	1357.53	4595.31	0.295416	0.0577632	0.0967953
1 µM TAT-mutL5URcore	16598.5	81518.1	0.203617	0.0823422	0.137983							6	1 µM TAT-CORE(-)	3929.2	6471.38	0.607167	0.11872	0.198943
10 µM TAT-mutL5URcore	11602.6	68174.8	0.170189	0.068824	0.11533							7	10 µM TAT-CORE(-)	4298.74	6029.79	0.712917	0.139398	0.233593
20 µM TAT-mutL5URcore	22478.1	86212.8	0.260729	0.105438	0.176685							8	20 µM TAT-CORE(-)	3366.13	6136.79	0.548517	0.107252	0.179726
1 µM TAT	18684.4	76383.9	0.244612	0.0989206	0.165764							9	1 µM TAT	3359.67	5723.38	0.587008	0.114779	0.192338
10 µM TAT	23354.5	86503.1	0.269985	0.109181	0.182958							10	10 µM TAT	3650.26	4694.38	0.77758	0.152042	0.25478
20 µM TAT	12869.7	64508.3	0.199505	0.0806792	0.135196							11	20 µM TAT	2446.89	4515.26	0.541916	0.105962	0.177563
5 nM Trametinib	12242.5	78111.9	0.15673	0.0633813	0.10621							12	5 nM Trametinib	0	4022.43	0	0	0
sum:			2.47281	1											sum	5.11426	1
Hs578T	N4	samples: 18.04.23
	pERK	ERK	pERK/ERK	norm. to SUM	norm. to DMSO ctrl
unstim.	1604.32	12111	0.132469	0.0247572	0.0414862
DMSO	7778.06	16263.4	0.478256	0.0893815	0.149779
1 µM TAT-L5URcore	6968.34	15992.1	0.435736	0.0814351	0.136463
10 µM TAT-L5URcore	3957.44	8945.78	0.44238	0.0826768	0.138544
20 µM TAT-L5URcore	4118.54	10585.7	0.389065	0.0727127	0.121847
1 µM TAT-mutL5URcore	5467.02	9521.57	0.574172	0.107307	0.179818
10 µM TAT-mutL5URcore	7371.41	15022.6	0.490689	0.0917052	0.153673
20 µM TAT-mutL5URcore	6143.12	13848.9	0.443581	0.0829011	0.13892
1 µM TAT	4226.49	6781.96	0.623196	0.11647	0.195171
10 µM TAT	3051.81	5035.18	0.606099	0.113274	0.189817
20 µM TAT	7476.64	16478.9	0.453711	0.0847944	0.142092
5 nM Trametinib	1803.72	6410.57	0.281366	0.0525847	0.0881176
sum:			5.35072	1
		DMSO ctrl	0.596756

## Sheet: Fig. 5b
T24	N1
	samples: 7.12.23											T24
	pERK	ERK	pERK/ERK	norm. to SUM	norm. to DMSO ctrl							Exp1_23.2.24		pERK	ERK	pERK/ERK	norm. to sum.	pERK/ERK/_sum_DMSO
DMSO	2249.53	27117.1	0.0829563	0.0776069	0.101445							1	no EGF, DMSO	1017.67	10048.6	0.101274	0.0213597	0.0279207
1 µM TAT-L5URcore	4453.52	41101	0.108356	0.101368	0.132506							2	EGF, DMSO	4261.05	8626.88	0.493927	0.104174	0.136173
10 µM TAT-L5URcore	2983.25	28924.5	0.103139	0.0964885	0.126127							3	1 µM TAT-CORE(+)	5199.52	9362	0.555385	0.117136	0.153116
20 µM TAT-L5URcore	1481.87	23239.4	0.0637654	0.0596535	0.0779772							4	10 µM TAT-CORE(+)	2291.57	7891	0.290403	0.0612486	0.0800623
1 µM TAT-mutL5URcore	3220.67	34446.9	0.0934965	0.0874675	0.114335							5	20 µM TAT-CORE(+)	1156.33	9901.25	0.116786	0.0246312	0.0321972
10 µM TAT-mutL5URcore	2915.48	30475.5	0.0956663	0.0894973	0.116988							6	1 µM TAT-CORE(-)	5879.47	12744.1	0.461349	0.0973027	0.127191
20 µM TAT-mutL5URcore	4134.68	35059.7	0.117932	0.110328	0.144217							7	10 µM TAT-CORE(-)	7891.32	12920.7	0.610752	0.128813	0.168381
1 µM TAT	4260.07	35764.4	0.119115	0.111434	0.145663							8	20 µM TAT-CORE(-)	6151.25	10224.1	0.601643	0.126892	0.165869
10 µM TAT	6640.97	45642.2	0.1455	0.136118	0.177929							9	1 µM TAT	9623.09	15617.1	0.61619	0.12996	0.16988
20 µM TAT	2862.66	31126.2	0.0919695	0.0860389	0.112467							10	10 µM TAT	6555.3	13449.5	0.487401	0.102797	0.134374
5 nM Trametinib	283.75	32839.1	0.00864064	0.00808345	0.0105664							11	20 µM TAT	5059.39	12453.3	0.406268	0.0856857	0.112006
unstim.	1071.43	27907.7	0.038392	0.0359163	0.0469486							12	5 nM Trametinib	0	9644.64	0	0	0
		sum:	1.06893	1											Sum	4.74138	1
T24	N2
	samples 17.01.23
	pERK	ERK	pERK/ERK	norm. to SUM	norm. to DMSO ctrl							Exp2_23.2.24		pERK	ERK	pERK/ERK	norm. to sum.	pERK/ERK/_sum_DMSO
unstim.	1599.42	59697.6	0.026792	0.0219477	0.0286894							1	no EGF, DMSO	978.769	9097.1	0.107591	0.0161724	0.0211401
DMSO	8709.88	90970.3	0.0957442	0.0784326	0.102525							2	EGF, DMSO	5423.52	8359.05	0.64882	0.0975262	0.127483
1 µM TAT-L5URcore	6298.51	73559.8	0.0856244	0.0701426	0.0916883							3	1 µM TAT-CORE(+)	5239.98	7853.35	0.667229	0.100293	0.131101
10 µM TAT-L5URcore	5312.13	93402	0.0568738	0.0465904	0.0609016							4	10 µM TAT-CORE(+)	2493.21	6113.69	0.407807	0.0612989	0.080128
20 µM TAT-L5URcore	4415.02	102939	0.0428899	0.035135	0.0459273							5	20 µM TAT-CORE(+)	1460.13	6134.4	0.238024	0.0357782	0.0467681
1 µM TAT-mutL5URcore	9159.22	83650.5	0.109494	0.0896962	0.117248							6	1 µM TAT-CORE(-)	6357.71	8482.76	0.749486	0.112658	0.147263
10 µM TAT-mutL5URcore	7387.07	77069.3	0.0958497	0.0785191	0.102638							7	10 µM TAT-CORE(-)	6127.76	7740.52	0.791647	0.118995	0.155547
20 µM TAT-mutL5URcore	11008.4	71614.8	0.153717	0.125923	0.164603							8	20 µM TAT-CORE(-)	5301.28	6413.1	0.826632	0.124254	0.162421
1 µM TAT	11133.8	63612	0.175027	0.14338	0.187422							9	1 µM TAT	6697.1	7835.1	0.854756	0.128481	0.167947
10 µM TAT	10332.3	61032.9	0.169291	0.138682	0.18128							10	10 µM TAT	6335.81	8761.76	0.723121	0.108695	0.142082
20 µM TAT	11586.8	82972.9	0.139645	0.114396	0.149535							11	20 µM TAT	5073.28	8115.52	0.625133	0.0939658	0.122829
5 nM Trametinib	6306.93	90395.4	0.0697705	0.0571553	0.0747116							12	5 nM Trametinib	102.314	8170.45	0.0125224	0.00188229	0.00246047
		sum:	1.22072	1											Sum	6.65277	1
T24	N3
	samples: 23.02.23
	pERK	ERK	pERK/ERK	norm. to SUM	norm. to DMSO ctrl							Exp3_28.2.24		pERK	ERK	pERK/ERK	norm. to sum.	pERK/ERK/_sum_DMSO
DMSO	15355.3	120333	0.127607	0.0921637	0.120474							1	no EGF, DMSO	513.799	7745.93	0.0663315	0.0150505	0.0196735
unstim.	2965.8	158930	0.018661	0.0134779	0.0176179							2	EGF, DMSO	4014.38	8124.64	0.494099	0.11211	0.146547
1 µM TAT-L5URcore	20536.2	137794	0.149036	0.107641	0.140705							3	1 µM TAT-CORE(+)	3764.5	7180.52	0.524265	0.118955	0.155494
10 µM TAT-L5URcore	21554.7	158782	0.135751	0.0980456	0.128162							4	10 µM TAT-CORE(+)	3315.2	8672.05	0.382286	0.0867401	0.113384
20 µM TAT-L5URcore	10342.9	111857	0.0924648	0.0667825	0.0872961							5	20 µM TAT-CORE(+)	1040.06	5294.1	0.196457	0.0445757	0.058268
1 µM TAT-mutL5URcore	4733.3	78110.4	0.0605975	0.0437665	0.0572102							6	1 µM TAT-CORE(-)	5196.52	10209.4	0.508993	0.11549	0.150964
10 µM TAT-mutL5URcore	24090.7	147851	0.162939	0.117683	0.153831							7	10 µM TAT-CORE(-)	3231.22	7538	0.428658	0.0972618	0.127138
20 µM TAT-mutL5URcore	15542.6	116458	0.13346	0.0963915	0.126							8	20 µM TAT-CORE(-)	3325.28	8202.12	0.405416	0.0919883	0.120244
1 µM TAT	27541.2	164339	0.167588	0.12104	0.15822							9	1 µM TAT	3646.2	7685.05	0.474454	0.107653	0.14072
10 µM TAT	22894.6	152049	0.150574	0.108752	0.142157							10	10 µM TAT	3305.79	7123.59	0.464062	0.105295	0.137638
20 µM TAT	20611.3	137840	0.149531	0.107998	0.141172							11	20 µM TAT	3830.13	8286.05	0.462239	0.104881	0.137097
5 nM Trametinib	4469.93	122945	0.0363572	0.0262589	0.0343248							12	5 nM Trametinib	0	8536.05	0	0	0
		sum:	1.38457	1											Sum	4.40726	1
T24	N4
	samples: 18.04.23
	pERK	ERK	pERK/ERK	norm. to SUM	norm. to DMSO ctrl							Exp4_13.3.24		pERK	ERK	pERK/ERK	norm. to sum.	pERK/ERK/_sum_DMSO
unstim.	2100.55	17064.8	0.123092	0.0237599	0.0310582							1	no EGF, DMSO	323.506	9412.47	0.0343699	0.0117014	0.0152958
DMSO	6359.83	13224.2	0.480923	0.0928301	0.121345							2	EGF, DMSO	3703.79	11445.9	0.323591	0.110168	0.144009
1 µM TAT-L5URcore	6716.07	13562.4	0.495197	0.0955855	0.124946							3	1 µM TAT-CORE(+)	4014.2	11655.5	0.344405	0.117254	0.153271
10 µM TAT-L5URcore	4455.24	12254.6	0.363558	0.0701758	0.0917316							4	10 µM TAT-CORE(+)	2225.13	12171.8	0.182811	0.062239	0.0813569
20 µM TAT-L5URcore	4298.99	14723.3	0.291986	0.0563606	0.0736728							5	20 µM TAT-CORE(+)	1162.36	14054.6	0.0827031	0.0281567	0.0368056
1 µM TAT-mutL5URcore	4622.36	8835.42	0.523163	0.100984	0.132003							6	1 µM TAT-CORE(-)	3720.81	12442.3	0.299046	0.101812	0.133085
10 µM TAT-mutL5URcore	8149.72	13993.8	0.582379	0.112414	0.146944							7	10 µM TAT-CORE(-)	4440.47	14273	0.31111	0.105919	0.138454
20 µM TAT-mutL5URcore	6083.43	10671.7	0.570052	0.110034	0.143833							8	20 µM TAT-CORE(-)	4296.93	13877.8	0.309626	0.105414	0.137794
1 µM TAT	6654.73	13484.1	0.493523	0.0952622	0.124524							9	1 µM TAT	4764.47	13238	0.359908	0.122533	0.160171
10 µM TAT	8031.77	16342.7	0.49146	0.0948641	0.124003							10	10 µM TAT	3958.86	10941.2	0.361831	0.123187	0.161027
20 µM TAT	2359.53	9622.02	0.245222	0.0473339	0.0618734							11	20 µM TAT	3525.57	10753.9	0.327841	0.111615	0.1459
5 nM Trametinib	7899.27	15187.4	0.520121	0.100396	0.131235							12	5 nM Trametinib	0	8940.93	0	0	0
		sum:	5.18068	1											Sum	2.93724	1
	DMSOctrl	0.765012

## Sheet: Fig. 5c
MIA Paca	N1
	samples: 30.11.22										MiaPaCa
	pERK	ERK	pERK/ERK	norm. to SUM	norm. to DMSO ctrl						Exp1_1.3.24		pERK	ERK	pERK/ERK	norm_sum	Norm_sum_DSMO
DMSO	2587.56	27628.5	0.0936554	0.0773169	0.121557						1	no EGF, DMSO	1523.08	7933.98	0.19197	0.0184363	0.0289855
1 µM TAT-L5URcore	988.118	11104.4	0.0889844	0.0734607	0.115495						2	EGF, DMSO	7210.23	8041.4	0.896638	0.0861111	0.135384
10 µM TAT-L5URcore	1125.33	11321	0.0994026	0.0820615	0.129017						3	1 µM TAT-CORE(+)	7734.95	7205.23	1.07352	0.103098	0.162091
20 µM TAT-L5URcore	2814.77	27801.8	0.101244	0.0835817	0.131407						4	10 µM TAT-CORE(+)	5949.47	5070.57	1.17333	0.112684	0.177162
1 µM TAT-mutL5URcore	4371.51	32335.3	0.135193	0.111608	0.17547						5	20 µM TAT-CORE(+)	4239.98	3351.91	1.26494	0.121482	0.190994
10 µM TAT-mutL5URcore	5473.92	39506.2	0.138558	0.114386	0.179838						6	1 µM TAT-CORE(-)	8929.37	8869.05	1.0068	0.0966908	0.152017
20 µM TAT-mutL5URcore	4791.64	38272.3	0.125199	0.103357	0.162498						7	10 µM TAT-CORE(-)	8735.37	9053.59	0.964851	0.0926621	0.145683
1 µM TAT	4221.39	35258.7	0.119726	0.0988393	0.155395						8	20 µM TAT-CORE(-)	8537.08	8762.17	0.97431	0.0935705	0.147111
10 µM TAT	4790.96	38732.9	0.123692	0.102114	0.160543						9	1 µM TAT	6565.88	6894.52	0.952334	0.0914599	0.143793
20 µM TAT	4027.48	32442.5	0.124142	0.102485	0.161126						10	10 µM TAT	8111.78	7787.47	1.04165	0.100037	0.157278
5 nM Trametinib	945.159	24733.1	0.0382143	0.0315477	0.0495992						11	20 µM TAT	6173.93	7310.52	0.844527	0.0811065	0.127515
unstim.	813.892	34918.6	0.0233082	0.019242	0.0302523						12	5 nM Trametinib	109.435	3950.2	0.0277036	0.00266059	0.00418298
sum:			1.21132	1										Sum	10.4126	1
MIA Paca	N2
	samples: 17.01.23
	pERK	ERK	pERK/ERK	norm. to SUM	norm. to DMSO ctrl						Exp2		pERK	ERK	pERK/ERK	norm_sum	Norm_sum_DSMO
unstim.	8482.23	93879.3	0.0903525	0.0751622	0.11817						1	no EGF, DMSO	650.577	9109.64	0.0714163	0.0156404	0.0245898
DMSO	8079.97	73732.2	0.109585	0.0911616	0.143324						2	EGF, DMSO	3922.33	10375.1	0.378054	0.0827949	0.13017
1 µM TAT-L5URcore	8064.63	71611.9	0.112616	0.0936825	0.147287						3	1 µM TAT-CORE(+)	4470.74	10799.3	0.413984	0.0906639	0.142542
10 µM TAT-L5URcore	4478.66	52749.6	0.0849041	0.0706298	0.111044						4	10 µM TAT-CORE(+)	3752.69	9238.59	0.406197	0.0889585	0.13986
20 µM TAT-L5URcore	2379.27	38316.4	0.0620953	0.0516557	0.081213						5	20 µM TAT-CORE(+)	2399.62	6023.93	0.398348	0.0872394	0.137158
1 µM TAT-mutL5URcore	10971.2	93464.8	0.117383	0.0976484	0.153523						6	1 µM TAT-CORE(-)	4847.64	11943.1	0.405894	0.088892	0.139756
10 µM TAT-mutL5URcore	7917.04	71475.7	0.110765	0.0921433	0.144868						7	10 µM TAT-CORE(-)	5616.93	11547.5	0.486418	0.106527	0.167482
20 µM TAT-mutL5URcore	7460.14	61401.5	0.121498	0.101071	0.158904						8	20 µM TAT-CORE(-)	5287.69	10950.5	0.48287	0.10575	0.16626
1 µM TAT	8721.49	77136	0.113066	0.0940574	0.147877						9	1 µM TAT	5136.57	10149.7	0.50608	0.110833	0.174252
10 µM TAT	9637.54	74629.9	0.129138	0.107427	0.168896						10	10 µM TAT	5543.15	10450.4	0.530424	0.116165	0.182634
20 µM TAT	8374.1	69809.3	0.119957	0.0997893	0.156889						11	20 µM TAT	4645.33	9674.59	0.480157	0.105156	0.165326
5 nM Trametinib	3064.64	99696.8	0.0307396	0.0255716	0.0402036						12	5 nM Trametinib	63.364	10055.9	0.00630116	0.00137997	0.00216959
sum:			1.2021	1										Sum	4.56614	1
MIA Paca	N3
	samples: 23.02.23
	pERK	ERK	pERK/ERK	norm. to SUM	norm. to DMSO ctrl						Exp3		pERK	ERK	pERK/ERK	norm_sum	Norm_sum_DSMO
DMSO	12909.5	120375	0.107245	0.0889737	0.139884						1	no EGF, DMSO	0	8263.28	0	0	0
unstim.	1220.87	137246	0.00889546	0.00737997	0.0116028						2	EGF, DMSO	3568.46	8843.81	0.403498	0.075283	0.11836
1 µM TAT-L5URcore	10550.7	101361	0.104091	0.086357	0.13577						3	1 µM TAT-CORE(+)	4950.99	9548.93	0.518486	0.0967371	0.15209
10 µM TAT-L5URcore	9176.71	93176.7	0.0984872	0.0817083	0.128462						4	10 µM TAT-CORE(+)	3443.82	7501.76	0.459068	0.0856511	0.13466
20 µM TAT-L5URcore	8264.24	84916.2	0.0973223	0.0807418	0.126942						5	20 µM TAT-CORE(+)	1196.63	4839.28	0.247274	0.0461354	0.0725339
1 µM TAT-mutL5URcore	7186.58	82557	0.0870498	0.0722194	0.113543						6	1 µM TAT-CORE(-)	4687.7	9534.47	0.491658	0.0917316	0.14422
10 µM TAT-mutL5URcore	9445.4	87690.5	0.107713	0.0893622	0.140495						7	10 µM TAT-CORE(-)	5564.65	8647.17	0.643522	0.120066	0.188767
20 µM TAT-mutL5URcore	17864.5	121836	0.146627	0.121647	0.191253						8	20 µM TAT-CORE(-)	5712.2	8065.07	0.708264	0.132145	0.207758
1 µM TAT	20551	137687	0.149258	0.12383	0.194685						9	1 µM TAT	4617.65	7253.47	0.636612	0.118777	0.18674
10 µM TAT	19561.4	136021	0.143812	0.119311	0.187581						10	10 µM TAT	5130.77	7541.18	0.680367	0.12694	0.199575
20 µM TAT	14350.6	117209	0.122436	0.101577	0.159699						11	20 µM TAT	4858.23	8508.35	0.570996	0.106534	0.167493
5 nM Trametinib	3606	111241	0.032416	0.0268934	0.0422817						12	5 nM Trametinib	0	6932.28	0	0	0
sum:			1.20535	1										Sum	5.35975	1
MIA Paca	N4
	samples: 18.04.23
	pERK	ERK	pERK/ERK	norm. to SUM	norm. to DMSO ctrl
DMSO	3469.84	5170.2	0.671123	0.134411	0.211321
unstim.	3395.43	6936.29	0.489517	0.0980395	0.154137
1 µM TAT-L5URcore	4294.55	10966.8	0.391596	0.078428	0.123304
10 µM TAT-L5URcore	3887.63	9809.33	0.396319	0.079374	0.124792
20 µM TAT-L5URcore	1677.42	3449.05	0.486344	0.097404	0.153138
1 µM TAT-mutL5URcore	3949.32	12180.8	0.324225	0.0649351	0.102091
10 µM TAT-mutL5URcore	3276.98	9736.5	0.336566	0.0674068	0.105977
20 µM TAT-mutL5URcore	4126.78	10344.2	0.398944	0.0798998	0.125618
1 µM TAT	3492.23	10021.2	0.348483	0.0697936	0.109729
10 µM TAT	4058.45	10088.7	0.402278	0.0805675	0.126668
20 µM TAT	3671.69	8031.08	0.457186	0.0915642	0.143957
5 nM Trametinib	3016.26	10383.8	0.290478	0.0581764	0.0914648
sum:			4.99306	1
			DMSOctrl	0.636052

## Sheet: Fig. 5d
N1	samples: 17.01.23												HEK293ebna_Exp1_21.2.24
HEK293ebna	pERK	ERK	pERK/ERK	norm. to SUM	norm. to DMSO ctrl									pERK	ERK	pERK/ERK	norm_sum	Norm_sum_DSMO
unstim.	1559.41	53240.1	0.0292901	0.0321185	0.102935								no EGF, DMSO	0	3904.45	0	0	0
DMSO	4833.14	56898.1	0.0849438	0.0931462	0.29852								EGF, DMSO	2423.2	4413.18	0.549084	0.0859627	0.275497
1 µM TAT-L5URcore	5776.72	72013.4	0.0802173	0.0879634	0.281909								1 µM TAT-CORE(+)	4319.91	6807.78	0.634555	0.0993437	0.318382
10 µM TAT-L5URcore	5499.17	57179.6	0.0961737	0.105461	0.337985								10 µM TAT-CORE(+)	7554.83	8115.9	0.930868	0.145733	0.467053
20 µM TAT-L5URcore	5966.6	63050.1	0.0946326	0.103771	0.332569								20 µM TAT-CORE(+)	7359.64	8023.49	0.917262	0.143603	0.460227
1 µM TAT-mutL5URcore	4564.02	61610.6	0.0740785	0.0812318	0.260336								1 µM TAT-CORE(-)	5934.18	8872.85	0.668801	0.104705	0.335564
10 µM TAT-mutL5URcore	5981.11	71112	0.0841084	0.0922301	0.295584								10 µM TAT-CORE(-)	5636.54	9338.27	0.603596	0.0944968	0.302848
20 µM TAT-mutL5URcore	4992.43	65434.1	0.0762971	0.0836646	0.268132								20 µM TAT-CORE(-)	5958.81	11054.9	0.539019	0.0843869	0.270447
1 µM TAT	4838.89	62412.9	0.0775303	0.0850169	0.272466								1 µM TAT	5630.25	9930.15	0.566985	0.0887652	0.284479
10 µM TAT	5462.34	67574.9	0.0808339	0.0886395	0.284076								10 µM TAT	4789.76	9493.44	0.504534	0.078988	0.253145
20 µM TAT	5018.76	56866.6	0.0882549	0.0967771	0.310156								20 µM TAT	4612.35	9756.02	0.472769	0.0740151	0.237207
5 nM Trametinib	2572.34	56436.5	0.0455794	0.0499807	0.160181								5 nM Trametinib	0	9104.71	0	0	0
sum:			0.91194	1											SUM	6.38747
N2	Samples: 13.02.23												HEK293ebna_Exp2_23.2.24
HEK293ebna	pERK	ERK	pERK/ERK	norm. to SUM	norm. to DMSO ctrl									pERK	ERK	pERK/ERK	norm_sum	Norm_sum_DSMO
DMSO	9344.88	123500	0.0756673	0.0850923	0.272708								no EGF, DMSO	0	5371.28	0	0	0
unstim.	182.854	115533	0.0015827	0.00177984	0.00570411								EGF, DMSO	4930.42	6851.76	0.719584	0.0975232	0.312547
1 µM TAT-L5URcore	7439.79	120346	0.0618202	0.0695204	0.222803								1 µM TAT-CORE(+)	4265.93	7454.18	0.572288	0.0775606	0.24857
10 µM TAT-L5URcore	7152.9	90376.8	0.0791453	0.0890036	0.285243								10 µM TAT-CORE(+)	7070.59	8148.71	0.867694	0.117596	0.376878
20 µM TAT-L5URcore	10909.8	122079	0.0893666	0.100498	0.322081								20 µM TAT-CORE(+)	5968.76	6953.18	0.858422	0.11634	0.372851
1 µM TAT-mutL5URcore	7590.69	102355	0.0741605	0.0833979	0.267278								1 µM TAT-CORE(-)	4508.33	8830.83	0.510521	0.0691895	0.221742
10 µM TAT-mutL5URcore	8527.12	135814	0.0627854	0.0706059	0.226281								10 µM TAT-CORE(-)	3439.62	4433.81	0.77577	0.105138	0.336951
20 µM TAT-mutL5URcore	7800.06	113788	0.0685489	0.0770874	0.247053								20 µM TAT-CORE(-)	2870.91	3789.69	0.757559	0.10267	0.329041
1 µM TAT	7695.55	103657	0.0742405	0.0834878	0.267566								1 µM TAT	3540.43	4700.52	0.753199	0.102079	0.327148
10 µM TAT	18873.5	116073	0.1626	0.182854	0.586019								10 µM TAT	4558.1	5797.47	0.786223	0.106555	0.341492
20 µM TAT	12165.6	103634	0.11739	0.132012	0.423078								20 µM TAT	3865.15	4972.35	0.77733	0.105349	0.337629
5 nM Trametinib	2834.74	129265	0.0219297	0.0246612	0.0790356								5 nM Trametinib	0	3058.08	0	0	0
sum:			0.889237	1											SUM	7.37859
N3	samples: 23.02.23												HEK293ebna_Exp3_23.2.24
HEK293ebna	pERK	ERK	pERK/ERK	norm. to SUM	norm. to DMSO ctrl									pERK	ERK	pERK/ERK	norm_sum	Norm_sum_DSMO
unstim.	922.854	43401.1	0.0212634	0.0132434	0.042443								no EGF, DMSO	0	6840.2	0	0	0
DMSO	8078.21	57273.5	0.141046	0.087847	0.281537								EGF, DMSO	5763.59	10354.9	0.556606	0.0842476	0.270001
1 µM TAT-L5URcore	5308.81	42524	0.124843	0.0777551	0.249193								1 µM TAT-CORE(+)	7060.83	9334.17	0.756449	0.114496	0.366942
10 µM TAT-L5URcore	6392.27	41404.1	0.154387	0.0961562	0.308166								10 µM TAT-CORE(+)	7725.42	9363.23	0.825081	0.124884	0.400234
20 µM TAT-L5URcore	5423.31	35575.4	0.152446	0.0949469	0.304291								20 µM TAT-CORE(+)	6756.3	7550.23	0.894847	0.135444	0.434076
1 µM TAT-mutL5URcore	4939.53	36908.1	0.133833	0.0833546	0.267139								1 µM TAT-CORE(-)	5115.35	6870.64	0.744523	0.112691	0.361156
10 µM TAT-mutL5URcore	4526.46	35681.9	0.126856	0.0790091	0.253212								10 µM TAT-CORE(-)	4405.93	8048.93	0.547393	0.0828532	0.265532
20 µM TAT-mutL5URcore	5005.87	31396.4	0.159441	0.0993038	0.318254								20 µM TAT-CORE(-)	3649.1	7412.1	0.492317	0.0745169	0.238815
1 µM TAT	4692.61	32146.5	0.145976	0.0909172	0.291376								1 µM TAT	5080.64	9350.93	0.54333	0.0822381	0.263561
10 µM TAT	3718.59	25595.3	0.145284	0.0904864	0.289995								10 µM TAT	6026.3	9460.76	0.636978	0.0964127	0.308988
20 µM TAT	10478.7	56187	0.186498	0.116155	0.37226								20 µM TAT	4259.57	7171.1	0.593991	0.0899062	0.288136
5 nM Trametinib	6673.71	58687.6	0.113716	0.070825	0.226984								5 nM Trametinib	97.899	6411.2	0.01527	0.00231126	0.00740723
sum:			1.60559	1											SUM	6.60678
N4	samples: 18.04.23
HEK293ebna	pERK	ERK	pERK/ERK	norm. to SUM	norm. to DMSO ctrl
unstim.	2100.55	17064.8	0.123092	0.0237599	0.076147
DMSO	6359.83	13224.2	0.480923	0.0928301	0.297507
1 µM TAT-L5URcore	6716.07	13562.4	0.495197	0.0955855	0.306337
10 µM TAT-L5URcore	4455.24	12254.6	0.363558	0.0701758	0.224903
20 µM TAT-L5URcore	4298.99	14723.3	0.291986	0.0563606	0.180627
1 µM TAT-mutL5URcore	4622.36	8835.42	0.523163	0.100984	0.323637
10 µM TAT-mutL5URcore	8149.72	13993.8	0.582379	0.112414	0.360269
20 µM TAT-mutL5URcore	6083.43	10671.7	0.570052	0.110034	0.352643
1 µM TAT	6654.73	13484.1	0.493523	0.0952622	0.305301
10 µM TAT	8031.77	16342.7	0.49146	0.0948641	0.304025
20 µM TAT	2359.53	9622.02	0.245222	0.0473339	0.151698
5 nM Trametinib	7899.27	15187.4	0.520121	0.100396	0.321755
sum:			5.18068	1
	DMSO ctrl	0.312027

## Sheet: Fig. 5e
	Hs578T	Exp. 1
	pAKT S473	AKT	pAKT/AKT	pAKT/AKT_norm
	948.163	5390.33	0.175901	0.144401
	5693.86	4674.2	1.21815	1
	6021.52	5212.4	1.15523	0.948352
	4564.57	3818.45	1.1954	0.981327
	3974.5	4222.2	0.941332	0.772758
	6233.1	5561.98	1.12066	0.919974
	7148.47	5793.69	1.23384	1.01288
	6791.28	5602.4	1.21221	0.995127
	5478.23	3991.03	1.37263	1.12682
	5878.52	3916.91	1.5008	1.23204
	5413.57	3874.91	1.39708	1.14689
	6068.03	4987.5	1.21665	0.998772
	Hs578T	Exp. 2
	pAKT S473	AKT	pAKT/AKT	pAKT/AKT_norm
	200.556	4957.72	0.0404533	0.0476596
	3737.01	4402.72	0.848796	1
	5168.96	5369.96	0.96257	1.13404
	4690.01	6538.26	0.717319	0.845101
	1127.65	2776.94	0.406076	0.478413
	7250.86	7807.57	0.928696	1.09413
	7630.64	7653.81	0.996973	1.17457
	6531.67	6968.67	0.937291	1.10426
	5430.62	5163.79	1.05167	1.23902
	6120.81	5730.98	1.06802	1.25828
	3460.43	3638.13	0.951154	1.12059
	5902.55	5204.72	1.13408	1.3361
	Hs578T	Exp. 3
	pAKT S473	AKT	pAKT/AKT	pAKT/AKT_norm
	1561.77	6172.96	0.253002	0.275904
	6054.86	6602.96	0.916992	1
	4997.15	5417.74	0.922369	1.00586
	4293.03	5145.91	0.834261	0.90978
	2143.96	3816.67	0.561736	0.612586
	4184.86	4749.45	0.881126	0.960888
	5398.98	5104.86	1.05762	1.15335
	5843.81	5543.57	1.05416	1.14959
	5661.98	4884.2	1.15924	1.26418
	5100.28	4231.08	1.20543	1.31455
	4070.5	3583.72	1.13583	1.23865
	5770.62	5067.84	1.13867	1.24175

## Sheet: Fig. 5f
	T24	Exp. 1
	pAKT S473	AKT	pAKT/AKT	pAKT/AKT_norm
	0	4445.35	0	0
	2781.41	3561.82	0.780895	1
	3474.23	4465.77	0.77797	0.996254
	2777.7	4332.6	0.641116	0.821002
	1481.46	3326.65	0.44533	0.570282
	3449.53	4738.55	0.727971	0.932227
	4413.31	4939.55	0.893463	1.14415
	3683.06	4451.6	0.827357	1.0595
	5367.06	6519.13	0.823278	1.05428
	4860.35	5232.77	0.92883	1.18944
	3071.41	3623.65	0.847601	1.08542
	3829.89	2940.41	1.3025	1.66796
	T24	Exp. 2
	pAKT S473	AKT	pAKT/AKT	pAKT/AKT_norm
	217.263	5765.28	0.0376848	0.0494091
	3388.43	4442.62	0.762709	1
	4669.08	5334.45	0.87527	1.14758
	3399.72	3665.38	0.927523	1.21609
	3430.01	4046.5	0.84765	1.11137
	4656.2	5220.91	0.891837	1.1693
	4393.96	4694.5	0.935981	1.22718
	3815.84	4355.33	0.876132	1.14871
	4196.84	4676.5	0.897433	1.17664
	4719.55	5754.62	0.820132	1.07529
	3494.72	4419.79	0.790698	1.0367
	5394.38	4999.2	1.07905	1.41476
	T24	Exp. 3
	pAKT S473	AKT	pAKT/AKT	pAKT/AKT_norm
	56.364	5296.62	0.0106415	0.0141467
	4867.5	6470.81	0.752224	1
	3051.13	5117.98	0.596159	0.79253
	5648.2	7337.93	0.769727	1.02327
	1820.01	4199.1	0.433429	0.576197
	6355.15	7975.47	0.796838	1.05931
	3232.96	5741.4	0.563097	0.748576
	5003.96	7216.23	0.693432	0.921843
	3301.2	5453.52	0.605335	0.804727
	2276.13	4542.1	0.501119	0.666183
	3927.62	6263.47	0.627068	0.833619
	5462.33	6374.23	0.85694	1.13921
	T24	Exp. 4
	pAKT S473	AKT	pAKT/AKT	pAKT/AKT_norm
	110.778	4442.38	0.0249367	0.0282765
	4204.55	4767.67	0.881888	1
	5019.96	5148.15	0.975099	1.1057
	5178.67	4946.5	1.04694	1.18715
	5132.5	5579.57	0.919873	1.04307
	5477.33	5302.91	1.03289	1.17123
	5766.62	6094.28	0.946235	1.07297
	5618.5	6083.57	0.923553	1.04725
	5880.62	5755.15	1.0218	1.15865
	5236.67	5444.33	0.961858	1.09068
	4355.67	5317.98	0.819045	0.928741
	4957.84	4790.62	1.03491	1.17351

[truncated: 8 more sheets: Fig. 5g, Fig. 5h, Fig. 6, Supp. Fig. 1, Supp. Fig. 2, Supp. Fig. 3 a-c, Supp. Fig. 3d, Supp. Fig. 3e,f]
